# Supplementary material for: A multiplex platform for small RNA sequencing elucidates multifaceted tRNA stress response and translational regulation
Source: Nat Commun. 2022 May 5;13:2491. doi: 10.1038/s41467-022-30261-3 (PMC9072684; doi:10.1038/s41467-022-30261-3)
Supplement: Supplementary file 4 — Supplementary Data 1 [file 41467_2022_30261_MOESM4_ESM.csv]

	treatment	sample	anticodon	AA	rpm_1	rpm_2	rpm_3	sum_count_1	sum_count_2	sum_count_3
6	AsO2	input	AGC	Ala	0.042088087	0.035937477	0.040291697	337438	227810	230796
20	AsO2	input	CGC	Ala	0.012015207	0.011270432	0.011647784	96331	71444	66720
58	AsO2	input	TGC	Ala	0.02960016	0.028732313	0.029768364	237317	182136	170517
4	AsO2	input	ACG	Arg	0.017815076	0.013765122	0.015801148	142831	87258	90511
17	AsO2	input	CCG	Arg	0.026785664	0.029267723	0.027654235	214752	185530	158407
18	AsO2	input	CCT	Arg	0.008718263	0.00866295	0.008736886	69898	54915	50046
53	AsO2	input	TCG	Arg	0.046241043	0.043521718	0.044813768	370734	275887	256699
55	AsO2	input	TCT	Arg	0.02016184	0.020621495	0.017895724	161646	130721	102509
40	AsO2	input	GTT	Asn	0.038906891	0.041631692	0.042010234	311933	263906	240640
36	AsO2	input	GTC	Asp	0.059555296	0.067200762	0.06117915	477480	425990	350442
29	AsO2	input	GCA	Cys	0.001298422	0.001282681	0.001377413	10410	8131	7890
24	AsO2	input	CTG	Gln	0.010209515	0.00818575	0.00910664	81854	51890	52164
66	AsO2	input	TTG	Gln	0.003961123	0.003242907	0.003297063	31758	20557	18886
23	AsO2	input	CTC	Glu	0.049287782	0.059420751	0.060204136	395161	376672	344857
64	AsO2	input	TTC	Glu	0.014518755	0.017921886	0.017300242	116403	113608	99098
16	AsO2	input	CCC	Gly	0.017862847	0.015763681	0.017330095	143214	99927	99269
31	AsO2	input	GCC	Gly	0.025483999	0.0270715	0.028901065	204316	171608	165549
51	AsO2	input	TCC	Gly	0.018140742	0.0183139	0.018747312	145442	116093	107387
38	AsO2	input	GTG	His	0.00313592	0.002787162	0.003443883	25142	17668	19727
3	AsO2	input	AAT	Ile	0.044576668	0.041767832	0.04263749	357390	264769	244233
48	AsO2	input	TAT	Ile	0.022972843	0.021450009	0.021074424	184183	135973	120717
2	AsO2	input	AAG	Leu	0.015777015	0.016609863	0.017116412	126491	105291	98045
9	AsO2	input	CAA	Leu	0.012341123	0.012028588	0.011955215	98944	76250	68481
11	AsO2	input	CAG	Leu	0.010703689	0.010140612	0.01086306	85816	64282	62225
42	AsO2	input	TAA	Leu	0.004360753	0.004217026	0.00432637	34962	26732	24782
46	AsO2	input	TAG	Leu	0.01114398	0.011151645	0.01140809	89346	70691	65347
25	AsO2	input	CTT	Lys	0.084784226	0.093920476	0.092427404	679751	595368	529436
68	AsO2	input	TTT	Lys	0.019104268	0.02227237	0.020760186	153167	141186	118917
12	AsO2	input	CAT	Mete	0.0490962	0.045198464	0.04627009	393625	286516	265041
13	AsO2	input	CAT	Meti	0.011711369	0.009237324	0.01181468	93895	58556	67676
59	AsO2	input	TGC	mtAla	0.001805568	0.001779915	0.001680479	14476	11283	9626
54	AsO2	input	TCG	mtArg	0.000541945	0.000409051	0.000529492	4345	2593	3033
41	AsO2	input	GTT	mtAsn	0.001062436	0.000915435	0.000923338	8518	5803	5289
37	AsO2	input	GTC	mtAsp	0.000284505	0.000228425	0.000251566	2281	1448	1441
30	AsO2	input	GCA	mtCys	0.001229323	0.001221631	0.001187997	9856	7744	6805
67	AsO2	input	TTG	mtGln	0.002202952	0.00219149	0.002042028	17662	13892	11697
65	AsO2	input	TTC	mtGlu	0.008817671	0.006513894	0.006331912	70695	41292	36270
52	AsO2	input	TCC	mtGly	0.000525979	0.000380024	0.000486023	4217	2409	2784
39	AsO2	input	GTG	mtHis	0.000879709	0.000658457	0.00078839	7053	4174	4516
28	AsO2	input	GAT	mtIle	0.000613414	0.000431452	0.000576454	4918	2735	3302
43	AsO2	input	TAA	mtLeu	0.002392415	0.002152683	0.002210321	19181	13646	12661
47	AsO2	input	TAG	mtLeu	0.000678023	0.000542982	0.000651696	5436	3442	3733
69	AsO2	input	TTT	mtLys	0.001091373	0.000943988	0.001040829	8750	5984	5962
14	AsO2	input	CAT	mtMet	0.001011048	0.000878363	0.000959476	8106	5568	5496
26	AsO2	input	GAA	mtPhe	0.002136597	0.002258693	0.002093005	17130	14318	11989
60	AsO2	input	TGG	mtPro	0.00090665	0.000755632	0.00084827	7269	4790	4859
32	AsO2	input	GCT	mtSer	0.000559157	0.000443283	0.000461407	4483	2810	2643
56	AsO2	input	TGA	mtSer	0.005392007	0.005040333	0.004645671	43230	31951	26611
62	AsO2	input	TGT	mtThr	0.00112031	0.0010063	0.001069808	8982	6379	6128
49	AsO2	input	TCA	mtTrp	0.001237056	0.001046053	0.001041352	9918	6631	5965
34	AsO2	input	GTA	mtTyr	0.002781817	0.002422597	0.002473234	22303	15357	14167
44	AsO2	input	TAC	mtVal	0.010184569	0.009638803	0.008343738	81654	61101	47794
27	AsO2	input	GAA	Phe	0.026597075	0.027579619	0.024581853	213240	174829	140808
7	AsO2	input	AGG	Pro	0.002654219	0.002383001	0.002545858	21280	15106	14583
21	AsO2	input	CGG	Pro	0.004576283	0.004151874	0.00442745	36690	26319	25361
61	AsO2	input	TGG	Pro	0.007999453	0.007199642	0.007961763	64135	45639	45606
50	AsO2	input	TCA	SeCe	0.002781567	0.003128537	0.003193364	22301	19832	18292
5	AsO2	input	AGA	Ser	0.006708016	0.006197286	0.006142845	53781	39285	35187
19	AsO2	input	CGA	Ser	0.001749939	0.001933724	0.001901494	14030	12258	10892
33	AsO2	input	GCT	Ser	0.037522281	0.040399649	0.036662589	300832	256096	210008
57	AsO2	input	TGA	Ser	0.011622812	0.011284314	0.010841762	93185	71532	62103
8	AsO2	input	AGT	Thr	0.015638317	0.015964657	0.015422141	125379	101201	88340
22	AsO2	input	CGT	Thr	0.004279804	0.004448763	0.004611803	34313	28201	26417
63	AsO2	input	TGT	Thr	0.004671077	0.004312781	0.004805933	37450	27339	27529
15	AsO2	input	CCA	Trp	0.020257132	0.018109769	0.018028578	162410	114799	103270
35	AsO2	input	GTA	Tyr	0.039087248	0.039377416	0.036196119	313379	249616	207336
1	AsO2	input	AAC	Val	0.00830641	0.006619115	0.007665157	66596	41959	43907
10	AsO2	input	CAC	Val	0.016279545	0.01420383	0.015629015	130520	90039	89525
45	AsO2	input	TAC	Val	0.009455532	0.008250428	0.008585527	75809	52300	49179
75	control	input	AGC	Ala	0.04010529	0.035543178	0.03219091	438022	278179	199226
89	control	input	CGC	Ala	0.013959053	0.011194774	0.010608364	152458	87616	65654
127	control	input	TGC	Ala	0.035678456	0.028338944	0.027349169	389673	221795	169261
73	control	input	ACG	Arg	0.016717389	0.01461009	0.015041146	182584	114346	93088
86	control	input	CCG	Arg	0.029489642	0.026497893	0.02839039	322080	207386	175705
87	control	input	CCT	Arg	0.007498855	0.00817657	0.00915463	81901	63994	56657
122	control	input	TCG	Arg	0.044040813	0.043126891	0.043584552	481005	337533	269740
124	control	input	TCT	Arg	0.020137063	0.016056456	0.020162097	219933	125666	124781
109	control	input	GTT	Asn	0.03582715	0.035339639	0.036627247	391297	276586	226682
105	control	input	GTC	Asp	0.062024294	0.064622682	0.074621297	677417	505770	461823
98	control	input	GCA	Cys	0.001154571	0.001647606	0.001399282	12610	12895	8660
93	control	input	CTG	Gln	0.008253584	0.011271309	0.008672961	90144	88215	53676
135	control	input	TTG	Gln	0.003273544	0.0039103	0.003326768	35753	30604	20589
92	control	input	CTC	Glu	0.057800174	0.054948253	0.057088589	631282	430053	353315
133	control	input	TTC	Glu	0.014618926	0.016391983	0.016308094	159665	128292	100929
85	control	input	CCC	Gly	0.016403522	0.016139763	0.014573857	179156	126318	90196
100	control	input	GCC	Gly	0.028352009	0.034444476	0.026415561	309655	269580	163483
120	control	input	TCC	Gly	0.019839402	0.017985413	0.017445778	216682	140763	107970
107	control	input	GTG	His	0.002744053	0.003681718	0.002819084	29970	28815	17447
72	control	input	AAT	Ile	0.043440455	0.037120637	0.035815792	474448	290525	221660
117	control	input	TAT	Ile	0.02045441	0.018401052	0.017622061	223399	144016	109061
71	control	input	AAG	Leu	0.017727754	0.018160204	0.016130518	193619	142131	99830
78	control	input	CAA	Leu	0.012863446	0.014148326	0.012569944	140492	110732	77794
80	control	input	CAG	Leu	0.010713709	0.013034036	0.010262583	117013	102011	63514
111	control	input	TAA	Leu	0.004201505	0.005630863	0.004881005	45888	44070	30208
115	control	input	TAG	Leu	0.01235071	0.012623125	0.01089226	134892	98795	67411
94	control	input	CTT	Lys	0.087793121	0.086128183	0.095431653	958859	674083	590616
137	control	input	TTT	Lys	0.019651521	0.020283373	0.024886854	214630	158748	154022
81	control	input	CAT	Mete	0.048184086	0.045095713	0.043884445	526257	352942	271596
82	control	input	CAT	Meti	0.009007397	0.015341067	0.012679818	98377	120067	78474
128	control	input	TGC	mtAla	0.001488308	0.002500476	0.002034614	16255	19570	12592
123	control	input	TCG	mtArg	0.000508982	0.000808279	0.000795619	5559	6326	4924
110	control	input	GTT	mtAsn	0.00073779	0.001407269	0.001157397	8058	11014	7163
106	control	input	GTC	mtAsp	0.000331813	0.000521689	0.000458887	3624	4083	2840
99	control	input	GCA	mtCys	0.001289714	0.001923974	0.00171307	14086	15058	10602
136	control	input	TTG	mtGln	0.00184356	0.002780933	0.002557001	20135	21765	15825
134	control	input	TTC	mtGlu	0.006688366	0.00832619	0.007489873	73049	65165	46354
121	control	input	TCC	mtGly	0.000479042	0.000905129	0.000837468	5232	7084	5183
108	control	input	GTG	mtHis	0.000635335	0.001098574	0.000897415	6939	8598	5554
97	control	input	GAT	mtIle	0.000461737	0.000776208	0.001219766	5043	6075	7549
112	control	input	TAA	mtLeu	0.00222619	0.003066118	0.002924434	24314	23997	18099
116	control	input	TAG	mtLeu	0.000536542	0.001006196	0.000850072	5860	7875	5261
138	control	input	TTT	mtLys	0.000952132	0.00132524	0.001433375	10399	10372	8871
83	control	input	CAT	mtMet	0.001221227	0.00179927	0.004754972	13338	14082	29428
95	control	input	GAA	mtPhe	0.002523485	0.002799843	0.002861095	27561	21913	17707
129	control	input	TGG	mtPro	0.000705928	0.001249216	0.001117971	7710	9777	6919
101	control	input	GCT	mtSer	0.000611071	0.000834727	0.000680413	6674	6533	4211
125	control	input	TGA	mtSer	0.00597667	0.006851842	0.006327144	65276	53626	39158
131	control	input	TGT	mtThr	0.001061547	0.001277326	0.001306535	11594	9997	8086
118	control	input	TCA	mtTrp	0.000952865	0.001226089	0.001428204	10407	9596	8839
103	control	input	GTA	mtTyr	0.002356663	0.002671306	0.002835727	25739	20907	17550
113	control	input	TAC	mtVal	0.00961618	0.017147364	0.011306874	105026	134204	69977
96	control	input	GAA	Phe	0.025898293	0.022721497	0.027864447	282856	177830	172450
76	control	input	AGG	Pro	0.002114395	0.002909982	0.002369892	23093	22775	14667
90	control	input	CGG	Pro	0.003769433	0.004949205	0.004098635	41169	38735	25366
130	control	input	TGG	Pro	0.006474024	0.009151206	0.007342351	70708	71622	45441
119	control	input	TCA	SeCe	0.002637752	0.003213821	0.003191687	28809	25153	19753
74	control	input	AGA	Ser	0.006486659	0.006078317	0.006151184	70846	47572	38069
88	control	input	CGA	Ser	0.001776905	0.00201303	0.001882405	19407	15755	11650
102	control	input	GCT	Ser	0.03678972	0.03524381	0.039360693	401810	275836	243599
126	control	input	TGA	Ser	0.011312328	0.010371291	0.010793858	123551	81171	66802
77	control	input	AGT	Thr	0.015797761	0.014565626	0.017068974	172540	113998	105638
91	control	input	CGT	Thr	0.004299291	0.004336672	0.004605188	46956	33941	28501
132	control	input	TGT	Thr	0.004279056	0.005156066	0.00463718	46735	40354	28699
84	control	input	CCA	Trp	0.020346736	0.018978704	0.016888974	222223	148537	104524
104	control	input	GTA	Tyr	0.038563695	0.032690309	0.038530657	421185	255851	238462
70	control	input	AAC	Val	0.007397956	0.00909026	0.006177198	80799	71145	38230
79	control	input	CAC	Val	0.015486182	0.016925937	0.01313515	169137	132471	81292
114	control	input	TAC	Val	0.009058762	0.009406493	0.008076893	98938	73620	49987
144	H2O2	input	AGC	Ala	0.030010013	0.036001331	0.034020185	199617	208346	212308
158	H2O2	input	CGC	Ala	0.009849542	0.01128167	0.011207009	65516	65289	69939
196	H2O2	input	TGC	Ala	0.025641642	0.028971476	0.028406025	170560	167663	177272
142	H2O2	input	ACG	Arg	0.015450232	0.016849499	0.016225879	102770	97511	101260
155	H2O2	input	CCG	Arg	0.029447899	0.028912725	0.029985668	195878	167323	187130
156	H2O2	input	CCT	Arg	0.009605243	0.009021327	0.009267788	63891	52208	57837
191	H2O2	input	TCG	Arg	0.045564429	0.04499743	0.042890418	303080	260408	267664
193	H2O2	input	TCT	Arg	0.018725495	0.020619214	0.019797303	124556	119327	123548
178	H2O2	input	GTT	Asn	0.039240012	0.041794485	0.04080041	261012	241872	254621
174	H2O2	input	GTC	Asp	0.069049022	0.069114724	0.065378627	459292	399979	408005
167	H2O2	input	GCA	Cys	0.001274866	0.001144082	0.001231443	8480	6621	7685
162	H2O2	input	CTG	Gln	0.008228297	0.007999585	0.008131207	54732	46295	50744
204	H2O2	input	TTG	Gln	0.003162509	0.00320208	0.002977255	21036	18531	18580
161	H2O2	input	CTC	Glu	0.06438148	0.059507273	0.060801378	428245	344379	379440
202	H2O2	input	TTC	Glu	0.018487059	0.015495298	0.016391567	122970	89674	102294
154	H2O2	input	CCC	Gly	0.015184284	0.014982958	0.016165308	101001	86709	100882
169	H2O2	input	GCC	Gly	0.02755785	0.025487047	0.028424612	183306	147498	177388
189	H2O2	input	TCC	Gly	0.01751798	0.016701413	0.017947816	116524	96654	112006
176	H2O2	input	GTG	His	0.002922119	0.002929236	0.002954341	19437	16952	18437
141	H2O2	input	AAT	Ile	0.036398474	0.040432508	0.038302593	242111	233990	239033
186	H2O2	input	TAT	Ile	0.0177492	0.019149585	0.018828013	118062	110822	117499
140	H2O2	input	AAG	Leu	0.016256495	0.016221213	0.01695465	108133	93875	105808
147	H2O2	input	CAA	Leu	0.012369657	0.011906155	0.012335257	82279	68903	76980
149	H2O2	input	CAG	Leu	0.010340696	0.010136725	0.010367193	68783	58663	64698
180	H2O2	input	TAA	Leu	0.004869747	0.004528116	0.004414125	32392	26205	27547
184	H2O2	input	TAG	Leu	0.01093423	0.011070168	0.011140189	72731	64065	69522
163	H2O2	input	CTT	Lys	0.097266104	0.091704329	0.09181194	646983	530709	572966
206	H2O2	input	TTT	Lys	0.022373145	0.02233093	0.022097865	148819	129233	137905
150	H2O2	input	CAT	Mete	0.044238749	0.04536272	0.043798016	294262	262522	273328
151	H2O2	input	CAT	Meti	0.012264871	0.011442889	0.010965368	81582	66222	68431
197	H2O2	input	TGC	mtAla	0.002661283	0.002412922	0.002391899	17702	13964	14927
192	H2O2	input	TCG	mtArg	0.000748533	0.000677014	0.000598816	4979	3918	3737
179	H2O2	input	GTT	mtAsn	0.001431819	0.00138254	0.001241858	9524	8001	7750
175	H2O2	input	GTC	mtAsp	0.000570232	0.000598047	0.00047431	3793	3461	2960
168	H2O2	input	GCA	mtCys	0.001784963	0.001573134	0.001551762	11873	9104	9684
205	H2O2	input	TTG	mtGln	0.003415678	0.00286582	0.002899699	22720	16585	18096
203	H2O2	input	TTC	mtGlu	0.009510379	0.008851469	0.008932085	63260	51225	55742
190	H2O2	input	TCC	mtGly	0.000708242	0.000601848	0.000574299	4711	3483	3584
177	H2O2	input	GTG	mtHis	0.00108078	0.000883333	0.000852155	7189	5112	5318
166	H2O2	input	GAT	mtIle	0.000767626	0.000666128	0.000581991	5106	3855	3632
181	H2O2	input	TAA	mtLeu	0.003679973	0.002853724	0.002775834	24478	16515	17323
185	H2O2	input	TAG	mtLeu	0.000923376	0.000772052	0.000696082	6142	4468	4344
207	H2O2	input	TTT	mtLys	0.001552239	0.001302363	0.001220226	10325	7537	7615
152	H2O2	input	CAT	mtMet	0.001881179	0.001534082	0.001574997	12513	8878	9829
164	H2O2	input	GAA	mtPhe	0.003184158	0.002835408	0.002879028	21180	16409	17967
198	H2O2	input	TGG	mtPro	0.001033573	0.000917028	0.000872666	6875	5307	5446
170	H2O2	input	GCT	mtSer	0.000728688	0.000654032	0.000733097	4847	3785	4575
194	H2O2	input	TGA	mtSer	0.007886429	0.006909416	0.00765209	52458	39986	47754
200	H2O2	input	TGT	mtThr	0.001461586	0.001287157	0.001242339	9722	7449	7753
187	H2O2	input	TCA	mtTrp	0.001626206	0.001270568	0.001229039	10817	7353	7670
172	H2O2	input	GTA	mtTyr	0.003615628	0.002984876	0.003045998	24050	17274	19009
182	H2O2	input	TAC	mtVal	0.014387042	0.012744733	0.012805241	95698	73756	79913
165	H2O2	input	GAA	Phe	0.024993836	0.026543694	0.027353249	166251	153613	170702
145	H2O2	input	AGG	Pro	0.002360757	0.00214768	0.002349436	15703	12429	14662
159	H2O2	input	CGG	Pro	0.004295306	0.003787686	0.004065123	28571	21920	25369
199	H2O2	input	TGG	Pro	0.007253656	0.006589571	0.007099583	48249	38135	44306
188	H2O2	input	TCA	SeCe	0.003753037	0.003540242	0.003605235	24964	20488	22499
143	H2O2	input	AGA	Ser	0.005586108	0.005960248	0.006058666	37157	34493	37810
157	H2O2	input	CGA	Ser	0.001974238	0.001839067	0.001945151	13132	10643	12139
171	H2O2	input	GCT	Ser	0.038797116	0.039707111	0.040670456	258066	229792	253810
195	H2O2	input	TGA	Ser	0.010064826	0.010652175	0.010844066	66948	61646	67674
146	H2O2	input	AGT	Thr	0.014221069	0.015141412	0.014728118	94594	87626	91913
160	H2O2	input	CGT	Thr	0.00423051	0.004261146	0.004216069	28140	24660	26311
201	H2O2	input	TGT	Thr	0.004397536	0.004205852	0.004137711	29251	24340	25822
153	H2O2	input	CCA	Trp	0.016784181	0.017100917	0.016627119	111643	98966	103764
173	H2O2	input	GTA	Tyr	0.034617871	0.035935323	0.038180811	230267	207964	238273
139	H2O2	input	AAC	Val	0.005937147	0.006146004	0.006189742	39492	35568	38628
148	H2O2	input	CAC	Val	0.012233601	0.012732119	0.013231799	81374	73683	82575
183	H2O2	input	TAC	Val	0.007498256	0.007833874	0.00785271	49876	45336	49006
213	heat	input	AGC	Ala	0.039724455	0.036926467	0.037742846	387520	215407	187179
227	heat	input	CGC	Ala	0.013930929	0.012392593	0.012462989	135899	72291	61808
265	heat	input	TGC	Ala	0.034821019	0.031074138	0.031866238	339686	181268	158035
211	heat	input	ACG	Arg	0.016581618	0.015468841	0.016025773	161757	90236	79477
224	heat	input	CCG	Arg	0.029129387	0.028593254	0.029269513	284163	166796	145157
225	heat	input	CCT	Arg	0.007743152	0.008104873	0.008039201	75536	47279	39869
260	heat	input	TCG	Arg	0.045506807	0.041585325	0.04148146	443928	242584	205720
262	heat	input	TCT	Arg	0.018959427	0.019666905	0.019602067	184953	114725	97213
247	heat	input	GTT	Asn	0.032792049	0.038680674	0.037648075	319893	225640	186709
243	heat	input	GTC	Asp	0.067713015	0.072534493	0.06860189	660554	423123	340219
236	heat	input	GCA	Cys	0.001043238	0.001219014	0.001143301	10177	7111	5670
231	heat	input	CTG	Gln	0.007755248	0.008201044	0.008407194	75654	47840	41694
273	heat	input	TTG	Gln	0.003279892	0.003299617	0.003291578	31996	19248	16324
230	heat	input	CTC	Glu	0.060228186	0.063154721	0.066162646	587538	368407	328122
271	heat	input	TTC	Glu	0.014649418	0.015544097	0.014626994	142908	90675	72540
223	heat	input	CCC	Gly	0.014346195	0.013982916	0.014281382	139950	81568	70826
238	heat	input	GCC	Gly	0.025548938	0.029115076	0.030074663	249235	169840	149150
258	heat	input	TCC	Gly	0.018242168	0.017341161	0.018132713	177956	101158	89926
245	heat	input	GTG	His	0.002545002	0.002929336	0.002876803	24827	17088	14267
210	heat	input	AAT	Ile	0.047583545	0.038783016	0.042776798	464187	226237	212144
255	heat	input	TAT	Ile	0.020833914	0.018659088	0.019296783	203239	108846	95699
209	heat	input	AAG	Leu	0.018426173	0.016875738	0.018071818	179751	98443	89624
216	heat	input	CAA	Leu	0.012391032	0.012643733	0.01287494	120877	73756	63851
218	heat	input	CAG	Leu	0.010031573	0.010853354	0.011213827	97860	63312	55613
249	heat	input	TAA	Leu	0.004121084	0.004506117	0.004287076	40202	26286	21261
253	heat	input	TAG	Leu	0.012454281	0.01118215	0.012283327	121494	65230	60917
232	heat	input	CTT	Lys	0.090565545	0.088846752	0.089723115	883485	518279	444966
275	heat	input	TTT	Lys	0.02087133	0.023368345	0.020569739	203604	136317	102012
219	heat	input	CAT	Mete	0.051562039	0.042590913	0.044099559	502998	248450	218704
220	heat	input	CAT	Meti	0.008388039	0.010930839	0.010282853	81827	63764	50996
266	heat	input	TGC	mtAla	0.001343489	0.002114889	0.001973051	13106	12337	9785
261	heat	input	TCG	mtArg	0.000527309	0.00048428	0.000460748	5144	2825	2285
248	heat	input	GTT	mtAsn	0.000654215	0.001152157	0.000952751	6382	6721	4725
244	heat	input	GTC	mtAsp	0.000371187	0.000385024	0.000363961	3621	2246	1805
237	heat	input	GCA	mtCys	0.001326677	0.001514039	0.001536096	12942	8832	7618
274	heat	input	TTG	mtGln	0.001804679	0.002630197	0.002239821	17605	15343	11108
272	heat	input	TTC	mtGlu	0.00613929	0.006756604	0.007705082	59890	39414	38212
259	heat	input	TCC	mtGly	0.000492763	0.000489423	0.00048555	4807	2855	2408
246	heat	input	GTG	mtHis	0.000648065	0.000733705	0.000672067	6322	4280	3333
235	heat	input	GAT	mtIle	0.000510394	0.000503308	0.000498657	4979	2936	2473
250	heat	input	TAA	mtLeu	0.002394928	0.002280144	0.002328946	23363	13301	11550
254	heat	input	TAG	mtLeu	0.000573028	0.000597764	0.000583749	5590	3487	2895
276	heat	input	TTT	mtLys	0.00106087	0.001114444	0.001010823	10349	6501	5013
221	heat	input	CAT	mtMet	0.001105359	0.001218157	0.001206011	10783	7106	5981
233	heat	input	GAA	mtPhe	0.002166537	0.002386428	0.00255922	21135	13921	12692
267	heat	input	TGG	mtPro	0.000622027	0.000824047	0.000781961	6068	4807	3878
239	heat	input	GCT	mtSer	0.000522081	0.000581136	0.000578708	5093	3390	2870
263	heat	input	TGA	mtSer	0.006075734	0.00627061	0.006439587	59270	36579	31936
269	heat	input	TGT	mtThr	0.001112535	0.001108787	0.001010823	10853	6468	5013
256	heat	input	TCA	mtTrp	0.000999877	0.001002331	0.001055991	9754	5847	5237
241	heat	input	GTA	mtTyr	0.002523167	0.002296258	0.002453963	24614	13395	12170
251	heat	input	TAC	mtVal	0.009771301	0.014934848	0.01089463	95321	87121	54030
234	heat	input	GAA	Phe	0.024974885	0.027390868	0.02462513	243635	159782	122124
214	heat	input	AGG	Pro	0.001961108	0.002249116	0.002371493	19131	13120	11761
228	heat	input	CGG	Pro	0.003474147	0.003895324	0.004094106	33891	22723	20304
268	heat	input	TGG	Pro	0.005869998	0.006811117	0.007056002	57263	39732	34993
257	heat	input	TCA	SeCe	0.002678469	0.002730824	0.002557405	26129	15930	12683
212	heat	input	AGA	Ser	0.006242004	0.006006784	0.006312151	60892	35040	31304
226	heat	input	CGA	Ser	0.001729027	0.001787293	0.001813957	16867	10426	8996
240	heat	input	GCT	Ser	0.03413031	0.039406665	0.038831502	332948	229875	192578
264	heat	input	TGA	Ser	0.010783172	0.010684671	0.011131356	105192	62328	55204
215	heat	input	AGT	Thr	0.016258201	0.015837065	0.015676935	158602	92384	77747
229	heat	input	CGT	Thr	0.0045874	0.004345147	0.004359667	44751	25347	21621
270	heat	input	TGT	Thr	0.004789958	0.00450166	0.004498799	46727	26260	22311
222	heat	input	CCA	Trp	0.020355298	0.017439217	0.017230977	198570	101730	85454
242	heat	input	GTA	Tyr	0.034570998	0.037341148	0.034386541	337247	217826	170534
208	heat	input	AAC	Val	0.007439109	0.006646548	0.006836214	72570	38772	33903
217	heat	input	CAC	Val	0.015820383	0.013932688	0.01434389	154331	81275	71136
252	heat	input	TAC	Val	0.009821326	0.008560696	0.008864515	95809	49938	43962
