# Supplementary material for: A multiplex platform for small RNA sequencing elucidates multifaceted tRNA stress response and translational regulation
Source: Nat Commun. 2022 May 5;13:2491. doi: 10.1038/s41467-022-30261-3 (PMC9072684; doi:10.1038/s41467-022-30261-3)
Supplement: Supplementary file 5 — Supplementary Data 2 [file 41467_2022_30261_MOESM5_ESM.csv]

	sample	source	treatment	AA	anticodon	rep_1_charging	rep_2_charging	rep_3_charging
1	input	cytosolic	AsO2	Ala	AGC	0.519644423	0.472523836	0.494666388
2	input	cytosolic	AsO2	Ala	CGC	0.52899721	0.488031099	0.508069043
3	input	cytosolic	AsO2	Ala	TGC	0.563486638	0.518772674	0.54312066
4	input	cytosolic	AsO2	Arg	ACG	0.585328221	0.575546306	0.598758722
5	input	cytosolic	AsO2	Arg	CCG	0.705162134	0.720064159	0.71857646
6	input	cytosolic	AsO2	Arg	CCT	0.815919571	0.787258393	0.808088373
7	input	cytosolic	AsO2	Arg	TCG	0.674743681	0.673209417	0.683344042
8	input	cytosolic	AsO2	Arg	TCT	0.590228561	0.565581794	0.618920542
9	input	cytosolic	AsO2	Asn	GTT	0.673834721	0.663889666	0.652378822
10	input	cytosolic	AsO2	Asp	GTC	0.792548309	0.75980251	0.789453136
11	input	cytosolic	AsO2	Cys	GCA	0.804557744	0.79112801	0.815974096
12	input	cytosolic	AsO2	Gln	CTG	0.67843215	0.65584779	0.69823214
13	input	cytosolic	AsO2	Gln	TTG	0.615537849	0.584403233	0.641727191
14	input	cytosolic	AsO2	Glu	CTC	0.799313463	0.789986279	0.786097454
15	input	cytosolic	AsO2	Glu	TTC	0.748301903	0.69928275	0.727233621
16	input	cytosolic	AsO2	Gly	CCC	0.615904096	0.606954989	0.602967778
17	input	cytosolic	AsO2	Gly	GCC	0.706081841	0.719244914	0.694434086
18	input	cytosolic	AsO2	Gly	TCC	0.621205192	0.59062708	0.616273974
19	input	cytosolic	AsO2	His	GTG	0.714459851	0.681759832	0.689863843
20	input	cytosolic	AsO2	Ile	AAT	0.534517485	0.488194487	0.525937594
21	input	cytosolic	AsO2	Ile	TAT	0.62919902	0.615700326	0.641481126
22	input	cytosolic	AsO2	Leu	AAG	0.668333082	0.643995434	0.64927918
23	input	cytosolic	AsO2	Leu	CAA	0.667467708	0.642398287	0.654348695
24	input	cytosolic	AsO2	Leu	CAG	0.628958801	0.606278081	0.623168138
25	input	cytosolic	AsO2	Leu	TAA	0.660215455	0.608037917	0.640822461
26	input	cytosolic	AsO2	Leu	TAG	0.635158375	0.609203467	0.617545132
27	input	cytosolic	AsO2	Lys	CTT	0.667260235	0.678074831	0.685004227
28	input	cytosolic	AsO2	Lys	TTT	0.707319957	0.688091483	0.703140479
29	input	cytosolic	AsO2	Mete	CAT	0.650194789	0.644720791	0.659709162
30	input	cytosolic	AsO2	Meti	CAT	0.678587658	0.64813792	0.660423672
189	input	mitochondrial	AsO2	mtAla	TGC	0.788138153	0.785132791	0.798475868
190	input	mitochondrial	AsO2	mtArg	TCG	0.735814521	0.746284501	0.703891709
191	input	mitochondrial	AsO2	mtAsn	GTT	0.883841463	0.885276359	0.871183717
192	input	mitochondrial	AsO2	mtAsp	GTC	0.670498084	0.689597315	0.680769231
193	input	mitochondrial	AsO2	mtCys	GCA	0.747008306	0.691041348	0.73938992
194	input	mitochondrial	AsO2	mtGln	TTG	0.823664561	0.799694023	0.846734617
195	input	mitochondrial	AsO2	mtGlu	TTC	0.758249434	0.74484638	0.781658121
196	input	mitochondrial	AsO2	mtGly	TCC	0.833333333	0.839230769	0.814454482
197	input	mitochondrial	AsO2	mtHis	GTG	0.772876893	0.800867365	0.780872114
198	input	mitochondrial	AsO2	mtIle	GAT	0.833910035	0.808537351	0.82747431
199	input	mitochondrial	AsO2	mtLeu	TAA	0.76428147	0.752221005	0.777029703
200	input	mitochondrial	AsO2	mtLeu	TAG	0.841357537	0.824846356	0.839630931
201	input	mitochondrial	AsO2	mtLys	TTT	0.823256584	0.81555899	0.803726391
202	input	mitochondrial	AsO2	mtMet	CAT	0.688078245	0.651394422	0.587264151
203	input	mitochondrial	AsO2	mtPhe	GAA	0.757517852	0.756025939	0.743201529
204	input	mitochondrial	AsO2	mtPro	TGG	0.781790437	0.781368023	0.76224968
205	input	mitochondrial	AsO2	mtSer	GCT	0.638157895	0.608628659	0.610726644
206	input	mitochondrial	AsO2	mtSer	TGA	0.746746575	0.709583859	0.72918499
207	input	mitochondrial	AsO2	mtThr	TGT	0.716561256	0.693399574	0.730006609
208	input	mitochondrial	AsO2	mtTrp	TCA	0.829467737	0.844304388	0.840408805
209	input	mitochondrial	AsO2	mtTyr	GTA	0.739577159	0.725878136	0.734779241
210	input	mitochondrial	AsO2	mtVal	TAC	0.741023604	0.704075517	0.725885677
31	input	cytosolic	AsO2	Phe	GAA	0.649645752	0.609052768	0.637597894
32	input	cytosolic	AsO2	Pro	AGG	0.829555237	0.820204577	0.821721967
33	input	cytosolic	AsO2	Pro	CGG	0.80341031	0.815780367	0.812127355
34	input	cytosolic	AsO2	Pro	TGG	0.810305762	0.812976144	0.801271126
35	input	cytosolic	AsO2	SeCe	TCA	0.397003745	0.357446809	0.438914027
36	input	cytosolic	AsO2	Ser	AGA	0.517685711	0.523381513	0.532343847
37	input	cytosolic	AsO2	Ser	CGA	0.577746523	0.565006782	0.57267261
38	input	cytosolic	AsO2	Ser	GCT	0.736199688	0.734871894	0.726362778
39	input	cytosolic	AsO2	Ser	TGA	0.525943265	0.520849421	0.527299538
40	input	cytosolic	AsO2	Thr	AGT	0.676559113	0.635851117	0.676872336
41	input	cytosolic	AsO2	Thr	CGT	0.71382481	0.676839557	0.703895708
42	input	cytosolic	AsO2	Thr	TGT	0.746576636	0.735093077	0.731105863
43	input	cytosolic	AsO2	Trp	CCA	0.652704658	0.641101253	0.670634733
44	input	cytosolic	AsO2	Tyr	GTA	0.721974901	0.67447897	0.709654498
45	input	cytosolic	AsO2	Val	AAC	0.512279382	0.506524707	0.504296698
46	input	cytosolic	AsO2	Val	CAC	0.510692473	0.499923171	0.505580385
47	input	cytosolic	AsO2	Val	TAC	0.647915658	0.615882917	0.623266923
48	input	cytosolic	control	Ala	AGC	0.450941642	0.516339578	0.536865394
49	input	cytosolic	control	Ala	CGC	0.450424628	0.537801851	0.553615089
50	input	cytosolic	control	Ala	TGC	0.48525186	0.553103199	0.572797779
51	input	cytosolic	control	Arg	ACG	0.551754673	0.651315789	0.599049128
52	input	cytosolic	control	Arg	CCG	0.663634038	0.747367158	0.73602442
53	input	cytosolic	control	Arg	CCT	0.784480329	0.812700275	0.795802361
54	input	cytosolic	control	Arg	TCG	0.631896167	0.723099701	0.685442804
55	input	cytosolic	control	Arg	TCT	0.537655437	0.657446506	0.592302993
56	input	cytosolic	control	Asn	GTT	0.663482757	0.688645052	0.709001141
57	input	cytosolic	control	Asp	GTC	0.734468161	0.805554785	0.788347522
58	input	cytosolic	control	Cys	GCA	0.776121795	0.813141684	0.797160731
59	input	cytosolic	control	Gln	CTG	0.629835064	0.728489081	0.68150977
60	input	cytosolic	control	Gln	TTG	0.57427451	0.680903614	0.634567666
61	input	cytosolic	control	Glu	CTC	0.746028411	0.813823608	0.804406518
62	input	cytosolic	control	Glu	TTC	0.700718615	0.76731438	0.742477894
63	input	cytosolic	control	Gly	CCC	0.548270285	0.649429759	0.640027344
64	input	cytosolic	control	Gly	GCC	0.673602947	0.710409241	0.738201263
65	input	cytosolic	control	Gly	TCC	0.55459655	0.662534829	0.648206084
66	input	cytosolic	control	His	GTG	0.699213184	0.700751097	0.718930136
67	input	cytosolic	control	Ile	AAT	0.479892388	0.548091965	0.542708649
68	input	cytosolic	control	Ile	TAT	0.597075217	0.653782839	0.67433875
69	input	cytosolic	control	Leu	AAG	0.640043133	0.67653197	0.686300165
70	input	cytosolic	control	Leu	CAA	0.644384543	0.675879845	0.676672834
71	input	cytosolic	control	Leu	CAG	0.622885907	0.641397618	0.664602421
72	input	cytosolic	control	Leu	TAA	0.614483923	0.666720839	0.663139932
73	input	cytosolic	control	Leu	TAG	0.590756648	0.635002743	0.657500489
74	input	cytosolic	control	Lys	CTT	0.64904671	0.731463573	0.702603545
75	input	cytosolic	control	Lys	TTT	0.666615141	0.730994989	0.707564837
76	input	cytosolic	control	Mete	CAT	0.617431512	0.709831646	0.66882448
77	input	cytosolic	control	Meti	CAT	0.629561244	0.690274361	0.792037562
211	input	mitochondrial	control	mtAla	TGC	0.773507534	0.805555556	0.819536424
212	input	mitochondrial	control	mtArg	TCG	0.727056586	0.793545718	0.742887815
213	input	mitochondrial	control	mtAsn	GTT	0.859863946	0.901062417	0.887725422
214	input	mitochondrial	control	mtAsp	GTC	0.781723485	0.801162308	0.809281627
215	input	mitochondrial	control	mtCys	GCA	0.719042459	0.776071597	0.763509749
216	input	mitochondrial	control	mtGln	TTG	0.797366383	0.84996636	0.824532507
217	input	mitochondrial	control	mtGlu	TTC	0.73212525	0.789526384	0.792589862
218	input	mitochondrial	control	mtGly	TCC	0.805432937	0.863490208	0.862304688
219	input	mitochondrial	control	mtHis	GTG	0.761520737	0.775820304	0.777054264
220	input	mitochondrial	control	mtIle	GAT	0.815066279	0.872770199	0.926724876
221	input	mitochondrial	control	mtLeu	TAA	0.746193938	0.789597315	0.769309037
222	input	mitochondrial	control	mtLeu	TAG	0.824296142	0.858130763	0.871802588
223	input	mitochondrial	control	mtLys	TTT	0.774392121	0.824434255	0.811176041
224	input	mitochondrial	control	mtMet	CAT	0.752170714	0.81580511	0.960477123
225	input	mitochondrial	control	mtPhe	GAA	0.72186635	0.773484134	0.763484252
226	input	mitochondrial	control	mtPro	TGG	0.744067364	0.829195804	0.812806673
227	input	mitochondrial	control	mtSer	GCT	0.628723404	0.640201638	0.697459584
228	input	mitochondrial	control	mtSer	TGA	0.709244399	0.789175784	0.767004868
229	input	mitochondrial	control	mtThr	TGT	0.690528415	0.773331033	0.719547488
230	input	mitochondrial	control	mtTrp	TCA	0.794430538	0.835258152	0.836182604
231	input	mitochondrial	control	mtTyr	GTA	0.684015243	0.741763236	0.748313765
232	input	mitochondrial	control	mtVal	TAC	0.676353313	0.751835649	0.720430428
78	input	cytosolic	control	Phe	GAA	0.581672338	0.638978336	0.615531002
79	input	cytosolic	control	Pro	AGG	0.822149005	0.820374285	0.854229607
80	input	cytosolic	control	Pro	CGG	0.797683426	0.810701882	0.845747871
81	input	cytosolic	control	Pro	TGG	0.803104594	0.811534898	0.835431235
82	input	cytosolic	control	SeCe	TCA	0.504761905	0.441176471	0.439834025
83	input	cytosolic	control	Ser	AGA	0.506661456	0.553049741	0.543119379
84	input	cytosolic	control	Ser	CGA	0.544057781	0.631005448	0.590095714
85	input	cytosolic	control	Ser	GCT	0.719969979	0.757643353	0.756060211
86	input	cytosolic	control	Ser	TGA	0.507303305	0.559815996	0.551881688
87	input	cytosolic	control	Thr	AGT	0.626725322	0.721091712	0.654328231
88	input	cytosolic	control	Thr	CGT	0.674223442	0.732939108	0.694545455
89	input	cytosolic	control	Thr	TGT	0.71393174	0.776594185	0.734493404
90	input	cytosolic	control	Trp	CCA	0.592627926	0.705045037	0.6653436
91	input	cytosolic	control	Tyr	GTA	0.651928318	0.732570577	0.711751531
92	input	cytosolic	control	Val	AAC	0.462667798	0.554964691	0.543858623
93	input	cytosolic	control	Val	CAC	0.463702169	0.547392036	0.537053109
94	input	cytosolic	control	Val	TAC	0.588080276	0.664632548	0.658200998
95	input	cytosolic	H2O2	Ala	AGC	0.540902599	0.470788345	0.516353935
96	input	cytosolic	H2O2	Ala	CGC	0.53747423	0.481615787	0.515273133
97	input	cytosolic	H2O2	Ala	TGC	0.57124205	0.515486201	0.556880668
98	input	cytosolic	H2O2	Arg	ACG	0.609811008	0.554525706	0.607503054
99	input	cytosolic	H2O2	Arg	CCG	0.749113343	0.699461062	0.733329442
100	input	cytosolic	H2O2	Arg	CCT	0.819832964	0.787462956	0.797295557
101	input	cytosolic	H2O2	Arg	TCG	0.705069064	0.654497938	0.683606898
102	input	cytosolic	H2O2	Arg	TCT	0.610142727	0.544925427	0.586053629
103	input	cytosolic	H2O2	Asn	GTT	0.685383772	0.656191886	0.688170973
104	input	cytosolic	H2O2	Asp	GTC	0.779619657	0.738384967	0.75921734
105	input	cytosolic	H2O2	Cys	GCA	0.827412331	0.784576959	0.792095742
106	input	cytosolic	H2O2	Gln	CTG	0.71671896	0.667154506	0.641732283
107	input	cytosolic	H2O2	Gln	TTG	0.662666549	0.58127605	0.590002123
108	input	cytosolic	H2O2	Glu	CTC	0.806459824	0.77254813	0.809989029
109	input	cytosolic	H2O2	Glu	TTC	0.721930524	0.684690209	0.720230514
110	input	cytosolic	H2O2	Gly	CCC	0.648678121	0.586617881	0.62857657
111	input	cytosolic	H2O2	Gly	GCC	0.74326886	0.697388633	0.735234483
112	input	cytosolic	H2O2	Gly	TCC	0.635198069	0.595821748	0.633391073
113	input	cytosolic	H2O2	His	GTG	0.716883633	0.679823486	0.725699802
114	input	cytosolic	H2O2	Ile	AAT	0.569784431	0.503445011	0.557592865
115	input	cytosolic	H2O2	Ile	TAT	0.685680206	0.606419322	0.642989786
116	input	cytosolic	H2O2	Leu	AAG	0.675662944	0.62715973	0.678113317
117	input	cytosolic	H2O2	Leu	CAA	0.670207076	0.619303755	0.662158449
118	input	cytosolic	H2O2	Leu	CAG	0.64913247	0.593512529	0.642268041
119	input	cytosolic	H2O2	Leu	TAA	0.64102052	0.603344051	0.602997885
120	input	cytosolic	H2O2	Leu	TAG	0.644139496	0.602890384	0.645405539
121	input	cytosolic	H2O2	Lys	CTT	0.703032625	0.668355712	0.70171379
122	input	cytosolic	H2O2	Lys	TTT	0.702685569	0.656931608	0.689122071
123	input	cytosolic	H2O2	Mete	CAT	0.697230546	0.62138988	0.662556186
124	input	cytosolic	H2O2	Meti	CAT	0.687316554	0.608672827	0.649239027
233	input	mitochondrial	H2O2	mtAla	TGC	0.787095655	0.703628167	0.781600832
234	input	mitochondrial	H2O2	mtArg	TCG	0.755254554	0.674089069	0.755555556
235	input	mitochondrial	H2O2	mtAsn	GTT	0.888712928	0.868912003	0.877111341
236	input	mitochondrial	H2O2	mtAsp	GTC	0.834825061	0.552609068	0.828555046
237	input	mitochondrial	H2O2	mtCys	GCA	0.769842226	0.727011035	0.72439096
238	input	mitochondrial	H2O2	mtGln	TTG	0.818834849	0.797136259	0.813418091
239	input	mitochondrial	H2O2	mtGlu	TTC	0.800878666	0.746599832	0.749088861
240	input	mitochondrial	H2O2	mtGly	TCC	0.837928154	0.803551609	0.813623978
241	input	mitochondrial	H2O2	mtHis	GTG	0.78139836	0.776643267	0.756666667
242	input	mitochondrial	H2O2	mtIle	GAT	0.843589744	0.765651438	0.842056508
243	input	mitochondrial	H2O2	mtLeu	TAA	0.769791814	0.753306613	0.755834098
244	input	mitochondrial	H2O2	mtLeu	TAG	0.838980955	0.814604868	0.839246923
245	input	mitochondrial	H2O2	mtLys	TTT	0.802816901	0.759358289	0.78593914
246	input	mitochondrial	H2O2	mtMet	CAT	0.785460993	0.736386661	0.769858225
247	input	mitochondrial	H2O2	mtPhe	GAA	0.771453872	0.74330611	0.75045027
248	input	mitochondrial	H2O2	mtPro	TGG	0.741995074	0.693974006	0.757028112
249	input	mitochondrial	H2O2	mtSer	GCT	0.649436713	0.619642857	0.624699278
250	input	mitochondrial	H2O2	mtSer	TGA	0.79779158	0.755820374	0.746600306
251	input	mitochondrial	H2O2	mtThr	TGT	0.710645294	0.7003267	0.699172577
252	input	mitochondrial	H2O2	mtTrp	TCA	0.820059414	0.825074754	0.809333066
253	input	mitochondrial	H2O2	mtTyr	GTA	0.738840712	0.710209424	0.731254734
254	input	mitochondrial	H2O2	mtVal	TAC	0.720744904	0.672977471	0.701428216
125	input	cytosolic	H2O2	Phe	GAA	0.630562723	0.591723146	0.611603843
126	input	cytosolic	H2O2	Pro	AGG	0.842089844	0.832095658	0.84561478
127	input	cytosolic	H2O2	Pro	CGG	0.827803786	0.80326525	0.837617668
128	input	cytosolic	H2O2	Pro	TGG	0.823787117	0.798242246	0.828566176
129	input	cytosolic	H2O2	SeCe	TCA	0.48358209	0.440191388	0.412087912
130	input	cytosolic	H2O2	Ser	AGA	0.533769429	0.492122601	0.543379588
131	input	cytosolic	H2O2	Ser	CGA	0.585131894	0.56177564	0.586084413
132	input	cytosolic	H2O2	Ser	GCT	0.742212945	0.710002017	0.737959456
133	input	cytosolic	H2O2	Ser	TGA	0.532637076	0.505335259	0.540689305
134	input	cytosolic	H2O2	Thr	AGT	0.712186884	0.629375899	0.664586634
135	input	cytosolic	H2O2	Thr	CGT	0.734831301	0.679173511	0.699751861
136	input	cytosolic	H2O2	Thr	TGT	0.767242491	0.709680156	0.731387868
137	input	cytosolic	H2O2	Trp	CCA	0.701056278	0.606236424	0.66167622
138	input	cytosolic	H2O2	Tyr	GTA	0.708783156	0.645034634	0.667188413
139	input	cytosolic	H2O2	Val	AAC	0.562463715	0.497181743	0.538717633
140	input	cytosolic	H2O2	Val	CAC	0.556729332	0.502817121	0.526208444
141	input	cytosolic	H2O2	Val	TAC	0.655066878	0.580752212	0.628298175
142	input	cytosolic	heat	Ala	AGC	0.494293873	0.486629215	0.454335954
143	input	cytosolic	heat	Ala	CGC	0.480461465	0.476838506	0.451733377
144	input	cytosolic	heat	Ala	TGC	0.516243264	0.502692998	0.49239444
145	input	cytosolic	heat	Arg	ACG	0.567152226	0.568386434	0.543411738
146	input	cytosolic	heat	Arg	CCG	0.667903858	0.708680764	0.688706846
147	input	cytosolic	heat	Arg	CCT	0.796426265	0.78867834	0.783355705
148	input	cytosolic	heat	Arg	TCG	0.64751728	0.65636544	0.647558
149	input	cytosolic	heat	Arg	TCT	0.573546037	0.568876038	0.545997921
150	input	cytosolic	heat	Asn	GTT	0.677506858	0.67253198	0.629614288
151	input	cytosolic	heat	Asp	GTC	0.757855806	0.766033996	0.764245194
152	input	cytosolic	heat	Cys	GCA	0.790334855	0.791691395	0.772844987
153	input	cytosolic	heat	Gln	CTG	0.671351891	0.642419116	0.628976948
154	input	cytosolic	heat	Gln	TTG	0.639874244	0.573104881	0.575833229
155	input	cytosolic	heat	Glu	CTC	0.751945074	0.786477881	0.774812707
156	input	cytosolic	heat	Glu	TTC	0.690985022	0.71721376	0.720876955
157	input	cytosolic	heat	Gly	CCC	0.569270107	0.605098156	0.590749653
158	input	cytosolic	heat	Gly	GCC	0.656614224	0.708942139	0.692118616
159	input	cytosolic	heat	Gly	TCC	0.562672396	0.623230117	0.589224039
160	input	cytosolic	heat	His	GTG	0.702247191	0.711739241	0.688579857
161	input	cytosolic	heat	Ile	AAT	0.501938663	0.531548394	0.488177711
162	input	cytosolic	heat	Ile	TAT	0.603049102	0.618607833	0.58747698
163	input	cytosolic	heat	Leu	AAG	0.635361585	0.643429257	0.639671683
164	input	cytosolic	heat	Leu	CAA	0.629898191	0.642485861	0.640129709
165	input	cytosolic	heat	Leu	CAG	0.613262814	0.621388983	0.606853944
166	input	cytosolic	heat	Leu	TAA	0.614415363	0.593051771	0.593937429
167	input	cytosolic	heat	Leu	TAG	0.599486954	0.61037327	0.606131387
168	input	cytosolic	heat	Lys	CTT	0.648440764	0.681037758	0.66887645
169	input	cytosolic	heat	Lys	TTT	0.677511532	0.677133333	0.66360108
170	input	cytosolic	heat	Mete	CAT	0.620207811	0.639322379	0.641194403
171	input	cytosolic	heat	Meti	CAT	0.644691825	0.631189069	0.628480692
255	input	mitochondrial	heat	mtAla	TGC	0.764289088	0.768640351	0.783848336
256	input	mitochondrial	heat	mtArg	TCG	0.708055413	0.712580349	0.725235849
257	input	mitochondrial	heat	mtAsn	GTT	0.853589965	0.870061967	0.866163733
258	input	mitochondrial	heat	mtAsp	GTC	0.778776978	0.823394495	0.766853933
259	input	mitochondrial	heat	mtCys	GCA	0.726531979	0.706387631	0.72677978
260	input	mitochondrial	heat	mtGln	TTG	0.801450742	0.78173039	0.793424067
261	input	mitochondrial	heat	mtGlu	TTC	0.718226896	0.745010881	0.740781065
262	input	mitochondrial	heat	mtGly	TCC	0.801136364	0.814696486	0.80799373
263	input	mitochondrial	heat	mtHis	GTG	0.747834694	0.786487495	0.745656371
264	input	mitochondrial	heat	mtIle	GAT	0.829624709	0.835300731	0.841740227
265	input	mitochondrial	heat	mtLeu	TAA	0.738929821	0.768402604	0.740196798
266	input	mitochondrial	heat	mtLeu	TAG	0.802843861	0.803454715	0.79693284
267	input	mitochondrial	heat	mtLys	TTT	0.770746083	0.77528367	0.784802043
268	input	mitochondrial	heat	mtMet	CAT	0.744456561	0.794663278	0.761166819
269	input	mitochondrial	heat	mtPhe	GAA	0.714336377	0.746771615	0.730751427
270	input	mitochondrial	heat	mtPro	TGG	0.75041542	0.77735369	0.763050154
271	input	mitochondrial	heat	mtSer	GCT	0.617050068	0.68952381	0.653587444
272	input	mitochondrial	heat	mtSer	TGA	0.722611907	0.741168025	0.732760636
273	input	mitochondrial	heat	mtThr	TGT	0.689611752	0.713880014	0.709090909
274	input	mitochondrial	heat	mtTrp	TCA	0.785089974	0.815474608	0.799282082
275	input	mitochondrial	heat	mtTyr	GTA	0.68597002	0.725206612	0.670309654
276	input	mitochondrial	heat	mtVal	TAC	0.679562236	0.689445285	0.681963201
172	input	cytosolic	heat	Phe	GAA	0.617547578	0.600143035	0.564477212
173	input	cytosolic	heat	Pro	AGG	0.807112422	0.822679622	0.823651452
174	input	cytosolic	heat	Pro	CGG	0.792758666	0.806024775	0.799616711
175	input	cytosolic	heat	Pro	TGG	0.792711917	0.804062651	0.79733742
176	input	cytosolic	heat	SeCe	TCA	0.467625899	0.428571429	0.582677165
177	input	cytosolic	heat	Ser	AGA	0.509774798	0.532133866	0.492558925
178	input	cytosolic	heat	Ser	CGA	0.54681084	0.588046431	0.548424069
179	input	cytosolic	heat	Ser	GCT	0.717957032	0.717389098	0.714699673
180	input	cytosolic	heat	Ser	TGA	0.504858122	0.533642472	0.499336271
181	input	cytosolic	heat	Thr	AGT	0.633485152	0.634484355	0.624033469
182	input	cytosolic	heat	Thr	CGT	0.687696602	0.666947937	0.669765301
183	input	cytosolic	heat	Thr	TGT	0.728899822	0.715214666	0.709490334
184	input	cytosolic	heat	Trp	CCA	0.61295665	0.607978825	0.632364722
185	input	cytosolic	heat	Tyr	GTA	0.693213805	0.663800558	0.651048519
186	input	cytosolic	heat	Val	AAC	0.480978722	0.514384584	0.503048567
187	input	cytosolic	heat	Val	CAC	0.464178867	0.506121269	0.501777251
188	input	cytosolic	heat	Val	TAC	0.580340873	0.62280764	0.609048097
