# Supplementary material for: A multiplex platform for small RNA sequencing elucidates multifaceted tRNA stress response and translational regulation
Source: Nat Commun. 2022 May 5;13:2491. doi: 10.1038/s41467-022-30261-3 (PMC9072684; doi:10.1038/s41467-022-30261-3)
Supplement: Supplementary file 6 — Supplementary Data 3 [file 41467_2022_30261_MOESM6_ESM.csv]

	treatment	sample	anticodon	AA	rpm_1	rpm_2	rpm_3	sum_count_1	sum_count_2	sum_count_3
6	AsO2	polysome	AGC	Ala	0.040116352	0.035107959	0.041168808	41981	42604	39282
20	AsO2	polysome	CGC	Ala	0.018480985	0.016310483	0.018126768	19340	19793	17296
58	AsO2	polysome	TGC	Ala	0.031776019	0.02863667	0.030741934	33253	34751	29333
4	AsO2	polysome	ACG	Arg	0.019460458	0.015192243	0.018497771	20365	18436	17650
17	AsO2	polysome	CCG	Arg	0.017267394	0.017124648	0.017602752	18070	20781	16796
18	AsO2	polysome	CCT	Arg	0.009623682	0.010772846	0.010804166	10071	13073	10309
53	AsO2	polysome	TCG	Arg	0.020781075	0.020414268	0.022235055	21747	24773	21216
55	AsO2	polysome	TCT	Arg	0.012761818	0.013697411	0.01222425	13355	16622	11664
40	AsO2	polysome	GTT	Asn	0.04642607	0.047631094	0.054473579	48584	57801	51977
36	AsO2	polysome	GTC	Asp	0.06748522	0.081531816	0.07504855	70622	98940	71609
29	AsO2	polysome	GCA	Cys	0.001015785	0.00112236	0.000951613	1063	1362	908
24	AsO2	polysome	CTG	Gln	0.007498464	0.007328304	0.007182166	7847	8893	6853
66	AsO2	polysome	TTG	Gln	0.002545675	0.002307349	0.002395802	2664	2800	2286
23	AsO2	polysome	CTC	Glu	0.039955814	0.038664572	0.041798675	41813	46920	39883
64	AsO2	polysome	TTC	Glu	0.011197528	0.011832579	0.013814115	11718	14359	13181
16	AsO2	polysome	CCC	Gly	0.012155022	0.010817345	0.011203466	12720	13127	10690
31	AsO2	polysome	GCC	Gly	0.021083039	0.019178188	0.021026673	22063	23273	20063
51	AsO2	polysome	TCC	Gly	0.025038199	0.02286253	0.025509108	26202	27744	24340
38	AsO2	polysome	GTG	His	0.004836208	0.004681446	0.005125926	5061	5681	4891
3	AsO2	polysome	AAT	Ile	0.140373308	0.134473109	0.11725491	146898	163185	111881
48	AsO2	polysome	TAT	Ile	0.054272366	0.054713831	0.04358557	56795	66396	41588
2	AsO2	polysome	AAG	Leu	0.007591156	0.006219129	0.007635964	7944	7547	7286
9	AsO2	polysome	CAA	Leu	0.004103276	0.004058462	0.003948986	4294	4925	3768
11	AsO2	polysome	CAG	Leu	0.003679952	0.003632426	0.003493092	3851	4408	3333
42	AsO2	polysome	TAA	Leu	0.001506955	0.001354743	0.001322617	1577	1644	1262
46	AsO2	polysome	TAG	Leu	0.003363654	0.00297648	0.003028814	3520	3612	2890
25	AsO2	polysome	CTT	Lys	0.099724696	0.10039192	0.108331962	104360	121827	103367
68	AsO2	polysome	TTT	Lys	0.044758577	0.052093342	0.049034291	46839	63216	46787
12	AsO2	polysome	CAT	Mete	0.017062899	0.015773201	0.015042409	17856	19141	14353
13	AsO2	polysome	CAT	Meti	0.022663574	0.023510236	0.028774777	23717	28530	27456
59	AsO2	polysome	TGC	mtAla	0.000398478	0.000344454	0.000300785	417	418	287
54	AsO2	polysome	TCG	mtArg	6.12E-05	6.10E-05	4.72E-05	64	74	45
41	AsO2	polysome	GTT	mtAsn	0.000370766	0.000352695	0.00026096	388	428	249
37	AsO2	polysome	GTC	mtAsp	7.36E-05	8.32E-05	7.44E-05	77	101	71
30	AsO2	polysome	GCA	mtCys	0.000113714	0.000124432	9.85E-05	119	151	94
67	AsO2	polysome	TTG	mtGln	0.00035261	0.000471358	0.000380436	369	572	363
65	AsO2	polysome	TTC	mtGlu	0.002976643	0.002875945	0.002300431	3115	3490	2195
52	AsO2	polysome	TCC	mtGly	6.02E-05	7.33E-05	6.18E-05	63	89	59
39	AsO2	polysome	GTG	mtHis	0.000109892	0.000112895	4.72E-05	115	137	45
28	AsO2	polysome	GAT	mtIle	0.000134737	0.000154922	0.000132052	141	188	126
43	AsO2	polysome	TAA	mtLeu	0.000209273	0.000157394	0.000158253	219	191	151
47	AsO2	polysome	TAG	mtLeu	0.000127093	0.000119488	0.000113187	133	145	108
69	AsO2	polysome	TTT	mtLys	0.000203539	0.000182116	0.00018131	213	221	173
14	AsO2	polysome	CAT	mtMet	0.000607751	0.000668307	0.000470567	636	811	449
26	AsO2	polysome	GAA	mtPhe	0.000861936	0.000980623	0.000681221	902	1190	650
60	AsO2	polysome	TGG	mtPro	0.000340188	0.000337862	0.000384628	356	410	367
32	AsO2	polysome	GCT	mtSer	0.000282853	0.000258753	0.000195982	296	314	187
56	AsO2	polysome	TGA	mtSer	0.001122811	0.001119064	0.000928557	1175	1358	886
62	AsO2	polysome	TGT	mtThr	8.31E-05	0.000107127	9.33E-05	87	130	89
49	AsO2	polysome	TCA	mtTrp	0.000246541	0.000257105	0.000190742	258	312	182
34	AsO2	polysome	GTA	mtTyr	0.000714776	0.00064853	0.000554409	748	787	529
44	AsO2	polysome	TAC	mtVal	0.017970704	0.019291908	0.013449399	18806	23411	12833
27	AsO2	polysome	GAA	Phe	0.017805388	0.018148122	0.015994022	18633	22023	15261
7	AsO2	polysome	AGG	Pro	0.002302001	0.002207638	0.002170475	2409	2679	2071
21	AsO2	polysome	CGG	Pro	0.004129076	0.004311446	0.004323134	4321	5232	4125
61	AsO2	polysome	TGG	Pro	0.005392358	0.005696679	0.005810291	5643	6913	5544
50	AsO2	polysome	TCA	SeCe	0.000148115	0.000190356	0.000136244	155	231	130
5	AsO2	polysome	AGA	Ser	0.005528051	0.004931134	0.005516842	5785	5984	5264
19	AsO2	polysome	CGA	Ser	0.001721962	0.001607728	0.001631786	1802	1951	1557
33	AsO2	polysome	GCT	Ser	0.022869025	0.024695224	0.022219334	23932	29968	21201
57	AsO2	polysome	TGA	Ser	0.009296872	0.008493516	0.008754214	9729	10307	8353
8	AsO2	polysome	AGT	Thr	0.021023793	0.021099056	0.025137056	22001	25604	23985
22	AsO2	polysome	CGT	Thr	0.004561956	0.004660844	0.005486449	4774	5656	5235
63	AsO2	polysome	TGT	Thr	0.003377988	0.003044876	0.00315877	3535	3695	3014
15	AsO2	polysome	CCA	Trp	0.006372787	0.005791445	0.006266186	6669	7028	5979
35	AsO2	polysome	GTA	Tyr	0.038654309	0.043199337	0.040156408	40451	52423	38316
1	AsO2	polysome	AAC	Val	0.00591124	0.005601913	0.00621064	6186	6798	5926
10	AsO2	polysome	CAC	Val	0.00989889	0.008826433	0.009879801	10359	10711	9427
45	AsO2	polysome	TAC	Val	0.00497859	0.004300733	0.004658504	5210	5219	4445
75	control	polysome	AGC	Ala	0.049076319	0.045295446	0.037564935	36108	26697	20486
89	control	polysome	CGC	Ala	0.021719275	0.018634299	0.015929249	15980	10983	8687
127	control	polysome	TGC	Ala	0.032016223	0.027293997	0.024059822	23556	16087	13121
73	control	polysome	ACG	Arg	0.017823941	0.017875897	0.016717735	13114	10536	9117
86	control	polysome	CCG	Arg	0.022767182	0.022841989	0.023241997	16751	13463	12675
87	control	polysome	CCT	Arg	0.01013249	0.011957984	0.013881019	7455	7048	7570
122	control	polysome	TCG	Arg	0.021721993	0.021216599	0.02141381	15982	12505	11678
124	control	polysome	TCT	Arg	0.017266688	0.014815142	0.015424985	12704	8732	8412
109	control	polysome	GTT	Asn	0.040625102	0.057852347	0.04833602	29890	34098	26360
105	control	polysome	GTC	Asp	0.099163849	0.110492588	0.155769975	72960	65124	84949
98	control	polysome	GCA	Cys	0.00139721	0.001277577	0.001448614	1028	753	790
93	control	polysome	CTG	Gln	0.010317335	0.010408943	0.011104815	7591	6135	6056
135	control	polysome	TTG	Gln	0.002768596	0.002797775	0.002556161	2037	1649	1394
92	control	polysome	CTC	Glu	0.066075254	0.063245995	0.064576996	48615	37277	35217
133	control	polysome	TTC	Glu	0.017708413	0.016645826	0.018333214	13029	9811	9998
85	control	polysome	CCC	Gly	0.01665235	0.015675343	0.013759996	12252	9239	7504
100	control	polysome	GCC	Gly	0.042582283	0.039586221	0.033189756	31330	23332	18100
120	control	polysome	TCC	Gly	0.022954746	0.022869136	0.02367108	16889	13479	12909
107	control	polysome	GTG	His	0.006140656	0.006286086	0.005743111	4518	3705	3132
72	control	polysome	AAT	Ile	0.044516359	0.04132359	0.036044808	32753	24356	19657
117	control	polysome	TAT	Ile	0.016396829	0.013447642	0.012679954	12064	7926	6915
71	control	polysome	AAG	Leu	0.011767552	0.011842612	0.010160466	8658	6980	5541
78	control	polysome	CAA	Leu	0.005859311	0.005385165	0.004697909	4311	3174	2562
80	control	polysome	CAG	Leu	0.006178712	0.00618259	0.005207674	4546	3644	2840
111	control	polysome	TAA	Leu	0.002677533	0.002431298	0.002358123	1970	1433	1286
115	control	polysome	TAG	Leu	0.006309191	0.005911126	0.005193005	4642	3484	2832
94	control	polysome	CTT	Lys	0.077329046	0.08036858	0.088910037	56895	47369	48487
137	control	polysome	TTT	Lys	0.017997912	0.015694006	0.01707347	13242	9250	9311
81	control	polysome	CAT	Mete	0.02415216	0.021883383	0.018542255	17770	12898	10112
82	control	polysome	CAT	Meti	0.029984288	0.029562417	0.025955856	22061	17424	14155
128	control	polysome	TGC	mtAla	0.000188922	0.000208688	0.000212708	139	123	116
123	control	polysome	TCG	mtArg	5.03E-05	4.07E-05	3.48E-05	37	24	19
110	control	polysome	GTT	mtAsn	0.000301732	0.000330847	0.000379573	222	195	207
106	control	polysome	GTC	mtAsp	9.51E-06	1.53E-05	1.28E-05	7	9	7
99	control	polysome	GCA	mtCys	0.000104655	0.000110282	0.000110021	77	65	60
136	control	polysome	TTG	mtGln	0.000538225	0.00062776	0.000561109	396	370	306
134	control	polysome	TTC	mtGlu	0.002598702	0.002422815	0.002277441	1912	1428	1242
121	control	polysome	TCC	mtGly	3.94E-05	5.26E-05	8.62E-05	29	31	47
108	control	polysome	GTG	mtHis	6.66E-05	9.67E-05	0.00011919	49	57	65
97	control	polysome	GAT	mtIle	0.000212028	0.000188328	0.00022371	156	111	122
112	control	polysome	TAA	mtLeu	0.000278626	0.000317273	0.000253049	205	187	138
116	control	polysome	TAG	mtLeu	9.11E-05	0.000106889	0.000124691	67	63	68
138	control	polysome	TTT	mtLys	7.20E-05	0.000100102	0.000122857	53	59	67
83	control	polysome	CAT	mtMet	0.000414542	0.000446219	0.000948017	305	263	517
95	control	polysome	GAA	mtPhe	0.000698605	0.000636243	0.000682132	514	375	372
129	control	polysome	TGG	mtPro	0.000191641	0.000173058	0.00025855	141	102	141
101	control	polysome	GCT	mtSer	0.000221542	0.000127249	0.000179701	163	75	98
125	control	polysome	TGA	mtSer	0.000752971	0.00069902	0.000584947	554	412	319
131	control	polysome	TGT	mtThr	3.94E-05	5.94E-05	4.58E-05	29	35	25
118	control	polysome	TCA	mtTrp	0.000213387	0.000235834	0.000326396	157	139	178
103	control	polysome	GTA	mtTyr	0.000429493	0.000266374	0.000403411	316	157	220
113	control	polysome	TAC	mtVal	0.015121943	0.022126003	0.015140763	11126	13041	8257
96	control	polysome	GAA	Phe	0.031665561	0.027892914	0.028192955	23298	16440	15375
76	control	polysome	AGG	Pro	0.003350314	0.00362065	0.003511513	2465	2134	1915
90	control	polysome	CGG	Pro	0.006525297	0.006543976	0.006608612	4801	3857	3604
130	control	polysome	TGG	Pro	0.008674118	0.008262682	0.008761362	6382	4870	4778
119	control	polysome	TCA	SeCe	0.000130479	0.000110282	0.000132026	96	65	72
74	control	polysome	AGA	Ser	0.005012559	0.004348512	0.004149636	3688	2563	2263
88	control	polysome	CGA	Ser	0.001732921	0.00158467	0.001714498	1275	934	935
102	control	polysome	GCT	Ser	0.025545292	0.025865418	0.027551164	18795	15245	15025
126	control	polysome	TGA	Ser	0.007936098	0.007105567	0.00675164	5839	4188	3682
77	control	polysome	AGT	Thr	0.022620394	0.028133838	0.024751123	16643	16582	13498
91	control	polysome	CGT	Thr	0.005378171	0.006280996	0.005805457	3957	3702	3166
132	control	polysome	TGT	Thr	0.003820581	0.003844607	0.003872749	2811	2266	2112
84	control	polysome	CCA	Trp	0.007320401	0.006097758	0.005708271	5386	3594	3113
104	control	polysome	GTA	Tyr	0.05893426	0.053603938	0.053422671	43361	31594	29134
70	control	polysome	AAC	Val	0.007123324	0.007321042	0.006177695	5241	4315	3369
79	control	polysome	CAC	Val	0.013678522	0.013140549	0.011262513	10064	7745	6142
114	control	polysome	TAC	Val	0.005837565	0.005753338	0.004991299	4295	3391	2722
144	H2O2	polysome	AGC	Ala	0.040037557	0.041611155	0.040307242	43239	28672	24900
158	H2O2	polysome	CGC	Ala	0.014903316	0.015956845	0.016739646	16095	10995	10341
196	H2O2	polysome	TGC	Ala	0.025452771	0.02772529	0.027952829	27488	19104	17268
142	H2O2	polysome	ACG	Arg	0.014124584	0.015557742	0.015209913	15254	10720	9396
155	H2O2	polysome	CCG	Arg	0.019614597	0.021120506	0.021472914	21183	14553	13265
156	H2O2	polysome	CCT	Arg	0.012569898	0.01255504	0.012823854	13575	8651	7922
191	H2O2	polysome	TCG	Arg	0.020148876	0.02085347	0.020221609	21760	14369	12492
193	H2O2	polysome	TCT	Arg	0.016299663	0.015395199	0.015969114	17603	10608	9865
178	H2O2	polysome	GTT	Asn	0.053259331	0.061801389	0.050607441	57518	42584	31263
174	H2O2	polysome	GTC	Asp	0.126149926	0.140262043	0.132011882	136237	96647	81551
167	H2O2	polysome	GCA	Cys	0.001080595	0.001031861	0.001385663	1167	711	856
162	H2O2	polysome	CTG	Gln	0.00825678	0.008881845	0.009398548	8917	6120	5806
204	H2O2	polysome	TTG	Gln	0.002597316	0.002510718	0.002661249	2805	1730	1644
161	H2O2	polysome	CTC	Glu	0.065620888	0.060720184	0.067823004	70868	41839	41898
202	H2O2	polysome	TTC	Glu	0.019830346	0.015463409	0.017751374	21416	10655	10966
154	H2O2	polysome	CCC	Gly	0.013986616	0.013110881	0.014633633	15105	9034	9040
169	H2O2	polysome	GCC	Gly	0.027553773	0.02919689	0.03148983	29757	20118	19453
189	H2O2	polysome	TCC	Gly	0.020030353	0.022236542	0.021943975	21632	15322	13556
176	H2O2	polysome	GTG	His	0.005770579	0.006144728	0.005691577	6232	4234	3516
141	H2O2	polysome	AAT	Ile	0.066754262	0.057791497	0.055784251	72092	39821	34461
186	H2O2	polysome	TAT	Ile	0.025450919	0.020911521	0.021709254	27486	14409	13411
140	H2O2	polysome	AAG	Leu	0.010667978	0.009817922	0.00934351	11521	6765	5772
147	H2O2	polysome	CAA	Leu	0.004572387	0.004359651	0.004851438	4938	3004	2997
149	H2O2	polysome	CAG	Leu	0.004731652	0.004870502	0.005246416	5110	3356	3241
180	H2O2	polysome	TAA	Leu	0.002532499	0.002182728	0.002531748	2735	1504	1564
184	H2O2	polysome	TAG	Leu	0.00500481	0.00490243	0.004707368	5405	3378	2908
163	H2O2	polysome	CTT	Lys	0.07664536	0.085164125	0.082858091	82774	58682	51186
206	H2O2	polysome	TTT	Lys	0.019629413	0.016543163	0.017607304	21199	11399	10877
150	H2O2	polysome	CAT	Mete	0.020224804	0.018344203	0.018887747	21842	12640	11668
151	H2O2	polysome	CAT	Meti	0.020937793	0.022355547	0.023033403	22612	15404	14229
197	H2O2	polysome	TGC	mtAla	0.000154635	0.00015819	0.000189395	167	109	117
192	H2O2	polysome	TCG	mtArg	4.07E-05	5.08E-05	4.05E-05	44	35	25
179	H2O2	polysome	GTT	mtAsn	0.000520389	0.000454251	0.000438685	562	313	271
175	H2O2	polysome	GTC	mtAsp	1.30E-05	1.31E-05	6.48E-06	14	9	4
168	H2O2	polysome	GCA	mtCys	8.52E-05	7.98E-05	0.000108457	92	55	67
205	H2O2	polysome	TTG	mtGln	0.000515759	0.000470215	0.000488867	557	324	302
203	H2O2	polysome	TTC	mtGlu	0.001519499	0.001619631	0.001607433	1641	1116	993
190	H2O2	polysome	TCC	mtGly	3.70E-05	2.32E-05	2.27E-05	40	16	14
177	H2O2	polysome	GTG	mtHis	5.56E-05	9.14E-05	5.02E-05	60	63	31
166	H2O2	polysome	GAT	mtIle	0.000287973	0.000201728	0.000220152	311	139	136
181	H2O2	polysome	TAA	mtLeu	0.000305567	0.000216241	0.000280046	330	149	173
185	H2O2	polysome	TAG	mtLeu	8.15E-05	7.55E-05	7.77E-05	88	52	48
207	H2O2	polysome	TTT	mtLys	0.000102781	7.40E-05	9.07E-05	111	51	56
152	H2O2	polysome	CAT	mtMet	0.000488907	0.000544231	0.000503436	528	375	311
164	H2O2	polysome	GAA	mtPhe	0.000601874	0.000579061	0.000594087	650	399	367
198	H2O2	polysome	TGG	mtPro	0.000200007	0.000174154	0.00018292	216	120	113
170	H2O2	polysome	GCT	mtSer	0.000232416	0.000133518	0.000178064	251	92	110
194	H2O2	polysome	TGA	mtSer	0.001107447	0.001239395	0.001340337	1196	854	828
200	H2O2	polysome	TGT	mtThr	4.81E-05	3.63E-05	4.69E-05	52	25	29
187	H2O2	polysome	TCA	mtTrp	9.63E-05	9.14E-05	9.55E-05	104	63	59
172	H2O2	polysome	GTA	mtTyr	0.000302789	0.000274292	0.000278428	327	189	172
182	H2O2	polysome	TAC	mtVal	0.014176438	0.013628988	0.013793494	15310	9391	8521
165	H2O2	polysome	GAA	Phe	0.033153049	0.027972008	0.030661023	35804	19274	18941
145	H2O2	polysome	AGG	Pro	0.002931587	0.003059302	0.003020615	3166	2108	1866
159	H2O2	polysome	CGG	Pro	0.005226115	0.005799323	0.005667295	5644	3996	3501
199	H2O2	polysome	TGG	Pro	0.007155814	0.007507481	0.007282822	7728	5173	4499
188	H2O2	polysome	TCA	SeCe	0.000153709	0.000139323	0.000388504	166	96	240
143	H2O2	polysome	AGA	Ser	0.003888103	0.004136153	0.003938455	4199	2850	2433
157	H2O2	polysome	CGA	Ser	0.001373198	0.001390328	0.001563727	1483	958	966
171	H2O2	polysome	GCT	Ser	0.027379692	0.028803592	0.028300864	29569	19847	17483
195	H2O2	polysome	TGA	Ser	0.006378934	0.00674701	0.006845756	6889	4649	4229
146	H2O2	polysome	AGT	Thr	0.02825565	0.024068059	0.022147939	30515	16584	13682
160	H2O2	polysome	CGT	Thr	0.00611411	0.006015564	0.005192997	6603	4145	3208
201	H2O2	polysome	TGT	Thr	0.003720505	0.003896692	0.00365679	4018	2685	2259
153	H2O2	polysome	CCA	Trp	0.00547705	0.005548251	0.005913348	5915	3823	3653
173	H2O2	polysome	GTA	Tyr	0.062267063	0.054227149	0.060964298	67246	37365	37661
139	H2O2	polysome	AAC	Val	0.005450197	0.005629523	0.005725571	5886	3879	3537
148	H2O2	polysome	CAC	Val	0.011175404	0.010875907	0.010494452	12069	7494	6483
183	H2O2	polysome	TAC	Val	0.004486273	0.004575892	0.004945326	4845	3153	3055
213	heat	polysome	AGC	Ala	0.047889006	0.043743132	0.048293665	32649	24880	26828
227	heat	polysome	CGC	Ala	0.021068874	0.016547844	0.018951681	14364	9412	10528
265	heat	polysome	TGC	Ala	0.031346624	0.026157971	0.032058367	21371	14878	17809
211	heat	polysome	ACG	Arg	0.017795014	0.016039735	0.019164095	12132	9123	10646
224	heat	polysome	CCG	Arg	0.022704338	0.020199552	0.024442052	15479	11489	13578
225	heat	polysome	CCT	Arg	0.011448243	0.012053976	0.010435305	7805	6856	5797
260	heat	polysome	TCG	Arg	0.022692603	0.019485737	0.021234235	15471	11083	11796
262	heat	polysome	TCT	Arg	0.016914944	0.015037581	0.022154098	11532	8553	12307
247	heat	polysome	GTT	Asn	0.040213329	0.060533603	0.06375131	27416	34430	35415
243	heat	polysome	GTC	Asp	0.091537541	0.123780054	0.116095248	62407	70403	64493
236	heat	polysome	GCA	Cys	0.001660399	0.001457518	0.000822656	1132	829	457
231	heat	polysome	CTG	Gln	0.010376025	0.009940662	0.008046544	7074	5654	4470
273	heat	polysome	TTG	Gln	0.003043575	0.002617907	0.00192253	2075	1489	1068
230	heat	polysome	CTC	Glu	0.067941399	0.062307591	0.055452749	46320	35439	30805
271	heat	polysome	TTC	Glu	0.017591131	0.016772889	0.014697994	11993	9540	8165
223	heat	polysome	CCC	Gly	0.016485177	0.014441563	0.012183224	11239	8214	6768
238	heat	polysome	GCC	Gly	0.039994778	0.035444596	0.025757941	27267	20160	14309
258	heat	polysome	TCC	Gly	0.021862404	0.020405257	0.021664465	14905	11606	12035
245	heat	polysome	GTG	His	0.005855399	0.006151818	0.004626313	3992	3499	2570
210	heat	polysome	AAT	Ile	0.054372187	0.042918553	0.055827174	37069	24411	31013
255	heat	polysome	TAT	Ile	0.01857681	0.015406795	0.018451247	12665	8763	10250
209	heat	polysome	AAG	Leu	0.011543584	0.010081315	0.010455107	7870	5734	5808
216	heat	polysome	CAA	Leu	0.005584044	0.004620456	0.004615512	3807	2628	2564
218	heat	polysome	CAG	Leu	0.005176278	0.005256912	0.005713586	3529	2990	3174
249	heat	polysome	TAA	Leu	0.002786888	0.002630214	0.002161946	1900	1496	1201
253	heat	polysome	TAG	Leu	0.006034346	0.005357127	0.005502972	4114	3047	3057
232	heat	polysome	CTT	Lys	0.077567897	0.072601644	0.081248492	52883	41294	45135
275	heat	polysome	TTT	Lys	0.019031512	0.019571887	0.018163228	12975	11132	10090
219	heat	polysome	CAT	Mete	0.025683374	0.020879961	0.02396682	17510	11876	13314
220	heat	polysome	CAT	Meti	0.024174054	0.023571711	0.015171426	16481	13407	8428
266	heat	polysome	TGC	mtAla	0.000184815	0.000247901	0.000190813	126	141	106
261	heat	polysome	TCG	mtArg	5.57E-05	3.69E-05	2.16E-05	38	21	12
248	heat	polysome	GTT	mtAsn	0.000347628	0.000318228	0.000327622	237	181	182
244	heat	polysome	GTC	mtAsp	1.91E-05	1.93E-05	1.98E-05	13	11	11
237	heat	polysome	GCA	mtCys	0.000126143	8.09E-05	4.50E-05	86	46	25
274	heat	polysome	TTG	mtGln	0.000626316	0.000615358	0.000473432	427	350	263
272	heat	polysome	TTC	mtGlu	0.002873428	0.002526482	0.001980134	1959	1437	1100
259	heat	polysome	TCC	mtGly	7.63E-05	3.87E-05	6.30E-05	52	22	35
246	heat	polysome	GTG	mtHis	8.51E-05	7.21E-05	7.92E-05	58	41	44
235	heat	polysome	GAT	mtIle	0.000309491	0.000249659	0.000196213	211	142	109
250	heat	polysome	TAA	mtLeu	0.000308024	0.000272515	0.000230416	210	155	128
254	heat	polysome	TAG	mtLeu	0.000145212	0.000121313	7.02E-05	99	69	39
276	heat	polysome	TTT	mtLys	9.39E-05	0.000101974	0.000104407	64	58	58
221	heat	polysome	CAT	mtMet	0.000535376	0.000494044	0.000284419	365	281	158
233	heat	polysome	GAA	mtPhe	0.000693788	0.00066107	0.000603041	473	376	335
267	heat	polysome	TGG	mtPro	0.000303624	0.000189882	0.000192613	207	108	107
239	heat	polysome	GCT	mtSer	0.000233219	0.000200431	0.00015481	159	114	86
263	heat	polysome	TGA	mtSer	0.000934341	0.000773592	0.000838857	637	440	466
269	heat	polysome	TGT	mtThr	3.96E-05	8.09E-05	4.68E-05	27	46	26
256	heat	polysome	TCA	mtTrp	0.000221484	0.000175816	0.000140409	151	100	78
241	heat	polysome	GTA	mtTyr	0.000422434	0.000330535	0.000282619	288	188	157
251	heat	polysome	TAC	mtVal	0.020599504	0.02465474	0.014827602	14044	14023	8237
234	heat	polysome	GAA	Phe	0.03174999	0.034133005	0.03299443	21646	19414	18329
214	heat	polysome	AGG	Pro	0.003206388	0.003041625	0.002381561	2186	1730	1323
228	heat	polysome	CGG	Pro	0.005736589	0.005578656	0.004500304	3911	3173	2500
268	heat	polysome	TGG	Pro	0.007831156	0.007570656	0.005693785	5339	4306	3163
257	heat	polysome	TCA	SeCe	0.000139344	0.000154718	8.46E-05	95	88	47
212	heat	polysome	AGA	Ser	0.004676105	0.00412817	0.004862129	3188	2348	2701
226	heat	polysome	CGA	Ser	0.001485851	0.001183245	0.001206082	1013	673	670
240	heat	polysome	GCT	Ser	0.024379404	0.030769636	0.031476928	16621	17501	17486
264	heat	polysome	TGA	Ser	0.007467393	0.006724979	0.007945737	5091	3825	4414
215	heat	polysome	AGT	Thr	0.023848428	0.025530306	0.024294442	16259	14521	13496
229	heat	polysome	CGT	Thr	0.005937539	0.005974243	0.005884598	4048	3398	3269
270	heat	polysome	TGT	Thr	0.004365147	0.003662257	0.002757786	2976	2083	1532
222	heat	polysome	CCA	Trp	0.007272311	0.005680629	0.005214953	4958	3231	2897
242	heat	polysome	GTA	Tyr	0.055101179	0.063191948	0.066552299	37566	35942	36971
208	heat	polysome	AAC	Val	0.007769551	0.006526307	0.005209552	5297	3712	2894
217	heat	polysome	CAC	Val	0.014738238	0.01257615	0.009574847	10048	7153	5319
252	heat	polysome	TAC	Val	0.006109152	0.005295591	0.005160949	4165	3012	2867
