# Supplementary material for: A multiplex platform for small RNA sequencing elucidates multifaceted tRNA stress response and translational regulation
Source: Nat Commun. 2022 May 5;13:2491. doi: 10.1038/s41467-022-30261-3 (PMC9072684; doi:10.1038/s41467-022-30261-3)
Supplement: Supplementary file 7 — Supplementary Data 4 [file 41467_2022_30261_MOESM7_ESM.csv]

	sample	source	treatment	AA	anticodon	rep_1_charging	rep_2_charging	rep_3_charging
1	polysome	cytosolic	AsO2	Ala	AGC	0.416701003	0.343689589	0.388141295
2	polysome	cytosolic	AsO2	Ala	CGC	0.432639184	0.384585442	0.440421053
3	polysome	cytosolic	AsO2	Ala	TGC	0.429298517	0.37446989	0.430493274
4	polysome	cytosolic	AsO2	Arg	ACG	0.609240407	0.557096248	0.596006144
5	polysome	cytosolic	AsO2	Arg	CCG	0.701952883	0.717444365	0.717408154
6	polysome	cytosolic	AsO2	Arg	CCT	0.727665706	0.709429121	0.779585799
7	polysome	cytosolic	AsO2	Arg	TCG	0.678425811	0.669536545	0.670005093
8	polysome	cytosolic	AsO2	Arg	TCT	0.605072464	0.559633028	0.618932039
9	polysome	cytosolic	AsO2	Asn	GTT	0.603991763	0.525824254	0.556004792
10	polysome	cytosolic	AsO2	Asp	GTC	0.687826006	0.652516411	0.696410393
11	polysome	cytosolic	AsO2	Cys	GCA	0.752808989	0.676258993	0.74796748
12	polysome	cytosolic	AsO2	Gln	CTG	0.590790617	0.588818756	0.629053178
13	polysome	cytosolic	AsO2	Gln	TTG	0.585848075	0.531598513	0.538258575
14	polysome	cytosolic	AsO2	Glu	CTC	0.696531792	0.679737754	0.695383427
15	polysome	cytosolic	AsO2	Glu	TTC	0.662405114	0.578778135	0.59220339
16	polysome	cytosolic	AsO2	Gly	CCC	0.55443038	0.526757608	0.540032026
17	polysome	cytosolic	AsO2	Gly	GCC	0.539069706	0.547594808	0.548132562
18	polysome	cytosolic	AsO2	Gly	TCC	0.571126548	0.550313025	0.581464873
19	polysome	cytosolic	AsO2	His	GTG	0.728191489	0.70567554	0.724301529
20	polysome	cytosolic	AsO2	Ile	AAT	0.389280309	0.300908222	0.37558653
21	polysome	cytosolic	AsO2	Ile	TAT	0.600578625	0.548087876	0.616675789
22	polysome	cytosolic	AsO2	Leu	AAG	0.64838892	0.621560921	0.614423623
23	polysome	cytosolic	AsO2	Leu	CAA	0.669421488	0.626122449	0.606704824
24	polysome	cytosolic	AsO2	Leu	CAG	0.537234043	0.551829268	0.576427256
25	polysome	cytosolic	AsO2	Leu	TAA	0.535238095	0.530562347	0.548463357
26	polysome	cytosolic	AsO2	Leu	TAG	0.611111111	0.575846834	0.551785714
27	polysome	cytosolic	AsO2	Lys	CTT	0.687247327	0.710664218	0.693793576
28	polysome	cytosolic	AsO2	Lys	TTT	0.699882307	0.712346905	0.708905943
29	polysome	cytosolic	AsO2	Mete	CAT	0.687702265	0.676629661	0.689282747
30	polysome	cytosolic	AsO2	Meti	CAT	0.423982869	0.404898775	0.405726405
189	polysome	mitochondrial	AsO2	mtAla	TGC	0.486842105	0.390804598	0.466666667
190	polysome	mitochondrial	AsO2	mtArg	TCG	0.375	0.454545455	0.166666667
191	polysome	mitochondrial	AsO2	mtAsn	GTT	0.562043796	0.5390625	0.618421053
192	polysome	mitochondrial	AsO2	mtAsp	GTC	0.368421053	0.352941176	0.470588235
193	polysome	mitochondrial	AsO2	mtCys	GCA	0.648648649	0.510638298	0.666666667
194	polysome	mitochondrial	AsO2	mtGln	TTG	0.708737864	0.616161616	0.680851064
195	polysome	mitochondrial	AsO2	mtGlu	TTC	0.628107075	0.636363636	0.645114943
196	polysome	mitochondrial	AsO2	mtGly	TCC	0.636363636	0.384615385	0.785714286
197	polysome	mitochondrial	AsO2	mtHis	GTG	0.776315789	0.684210526	0.722222222
198	polysome	mitochondrial	AsO2	mtIle	GAT	0.753424658	0.727272727	0.811594203
199	polysome	mitochondrial	AsO2	mtLeu	TAA	0.666666667	0.685185185	0.68
200	polysome	mitochondrial	AsO2	mtLeu	TAG	0.545454545	0.529411765	0.588235294
201	polysome	mitochondrial	AsO2	mtLys	TTT	0.675675676	0.621212121	0.739130435
202	polysome	mitochondrial	AsO2	mtMet	CAT	0.663716814	0.621621622	0.612403101
203	polysome	mitochondrial	AsO2	mtPhe	GAA	0.554794521	0.537953795	0.54973822
204	polysome	mitochondrial	AsO2	mtPro	TGG	0.655172414	0.622641509	0.666666667
205	polysome	mitochondrial	AsO2	mtSer	GCT	0.444444444	0.346153846	0.8
206	polysome	mitochondrial	AsO2	mtSer	TGA	0.533088235	0.45799458	0.533864542
207	polysome	mitochondrial	AsO2	mtThr	TGT	0.764705882	0.657894737	0.56
208	polysome	mitochondrial	AsO2	mtTrp	TCA	0.817073171	0.835051546	0.881818182
209	polysome	mitochondrial	AsO2	mtTyr	GTA	0.527777778	0.496815287	0.56779661
210	polysome	mitochondrial	AsO2	mtVal	TAC	0.722785978	0.70548383	0.702623907
31	polysome	cytosolic	AsO2	Phe	GAA	0.610441767	0.54001554	0.608284557
32	polysome	cytosolic	AsO2	Pro	AGG	0.577154309	0.571153846	0.548582996
33	polysome	cytosolic	AsO2	Pro	CGG	0.538986355	0.564674398	0.558303887
34	polysome	cytosolic	AsO2	Pro	TGG	0.553526971	0.542905692	0.526582278
35	polysome	cytosolic	AsO2	SeCe	TCA	1	0	1
36	polysome	cytosolic	AsO2	Ser	AGA	0.535211268	0.498630137	0.539906103
37	polysome	cytosolic	AsO2	Ser	CGA	0.588744589	0.601398601	0.586666667
38	polysome	cytosolic	AsO2	Ser	GCT	0.686754712	0.697123894	0.686292548
39	polysome	cytosolic	AsO2	Ser	TGA	0.547474747	0.543468154	0.531925591
40	polysome	cytosolic	AsO2	Thr	AGT	0.649086805	0.575427391	0.628614264
41	polysome	cytosolic	AsO2	Thr	CGT	0.669250646	0.592839806	0.610058309
42	polysome	cytosolic	AsO2	Thr	TGT	0.750478011	0.690500511	0.679745493
43	polysome	cytosolic	AsO2	Trp	CCA	0.725401929	0.691111111	0.731499673
44	polysome	cytosolic	AsO2	Tyr	GTA	0.623181298	0.564275037	0.611668975
45	polysome	cytosolic	AsO2	Val	AAC	0.472614342	0.46918695	0.467697405
46	polysome	cytosolic	AsO2	Val	CAC	0.496974012	0.437605681	0.467076083
47	polysome	cytosolic	AsO2	Val	TAC	0.589805825	0.570871261	0.625295508
48	polysome	cytosolic	control	Ala	AGC	0.312539382	0.35537022	0.392879257
49	polysome	cytosolic	control	Ala	CGC	0.356614246	0.408066429	0.454789615
50	polysome	cytosolic	control	Ala	TGC	0.3335364	0.411833856	0.40034463
51	polysome	cytosolic	control	Arg	ACG	0.550245098	0.657573582	0.618539787
52	polysome	cytosolic	control	Arg	CCG	0.621485714	0.709521385	0.699115044
53	polysome	cytosolic	control	Arg	CCT	0.591366906	0.66002656	0.628959276
54	polysome	cytosolic	control	Arg	TCG	0.590548684	0.709620163	0.664374731
55	polysome	cytosolic	control	Arg	TCT	0.436865022	0.584558824	0.578125
56	polysome	cytosolic	control	Asn	GTT	0.490342163	0.492532764	0.505487411
57	polysome	cytosolic	control	Asp	GTC	0.526576577	0.600044947	0.562806874
58	polysome	cytosolic	control	Cys	GCA	0.575418994	0.8046875	0.650306748
59	polysome	cytosolic	control	Gln	CTG	0.473360656	0.552735924	0.509009009
60	polysome	cytosolic	control	Gln	TTG	0.45825603	0.519823789	0.419354839
61	polysome	cytosolic	control	Glu	CTC	0.611939128	0.685525695	0.646439427
62	polysome	cytosolic	control	Glu	TTC	0.530869212	0.617948718	0.583808438
63	polysome	cytosolic	control	Gly	CCC	0.443127084	0.505005005	0.522887324
64	polysome	cytosolic	control	Gly	GCC	0.481801878	0.544225514	0.565902328
65	polysome	cytosolic	control	Gly	TCC	0.48068447	0.541785828	0.562905318
66	polysome	cytosolic	control	His	GTG	0.592070485	0.629175947	0.627005348
67	polysome	cytosolic	control	Ile	AAT	0.258741259	0.307967771	0.291629163
68	polysome	cytosolic	control	Ile	TAT	0.43743428	0.510869565	0.458646617
69	polysome	cytosolic	control	Leu	AAG	0.551934827	0.584830339	0.617128463
70	polysome	cytosolic	control	Leu	CAA	0.561423651	0.587863464	0.620938628
71	polysome	cytosolic	control	Leu	CAG	0.494505495	0.528525296	0.595712098
72	polysome	cytosolic	control	Leu	TAA	0.431235431	0.496	0.523972603
73	polysome	cytosolic	control	Leu	TAG	0.468869123	0.524959742	0.55
74	polysome	cytosolic	control	Lys	CTT	0.563727199	0.681121595	0.651159492
75	polysome	cytosolic	control	Lys	TTT	0.503217503	0.575268817	0.586912065
76	polysome	cytosolic	control	Mete	CAT	0.536716647	0.62996316	0.582781457
77	polysome	cytosolic	control	Meti	CAT	0.496323529	0.528852459	0.661503589
211	polysome	mitochondrial	control	mtAla	TGC	0.592592593	0.666666667	0.756097561
212	polysome	mitochondrial	control	mtArg	TCG	0.714285714	0.75	0.75
213	polysome	mitochondrial	control	mtAsn	GTT	0.478723404	0.674418605	0.666666667
214	polysome	mitochondrial	control	mtAsp	GTC	0.666666667	0.75	1
215	polysome	mitochondrial	control	mtCys	GCA	0.620689655	0.590909091	0.923076923
216	polysome	mitochondrial	control	mtGln	TTG	0.644628099	0.738317757	0.709302326
217	polysome	mitochondrial	control	mtGlu	TTC	0.716783217	0.757716049	0.803571429
218	polysome	mitochondrial	control	mtGly	TCC	0.8	0.333333333	0.785714286
219	polysome	mitochondrial	control	mtHis	GTG	0.789473684	1	0.684210526
220	polysome	mitochondrial	control	mtIle	GAT	0.728571429	0.745762712	0.901408451
221	polysome	mitochondrial	control	mtLeu	TAA	0.511111111	0.511627907	0.518518519
222	polysome	mitochondrial	control	mtLeu	TAG	0.785714286	0.823529412	1
223	polysome	mitochondrial	control	mtLys	TTT	0.7	0.851851852	0.909090909
224	polysome	mitochondrial	control	mtMet	CAT	0.672897196	0.590361446	0.961876833
225	polysome	mitochondrial	control	mtPhe	GAA	0.570175439	0.618705036	0.627272727
226	polysome	mitochondrial	control	mtPro	TGG	0.5	0.8	0.678571429
227	polysome	mitochondrial	control	mtSer	GCT	0.714285714	0.25	0.5
228	polysome	mitochondrial	control	mtSer	TGA	0.483870968	0.595419847	0.43373494
229	polysome	mitochondrial	control	mtThr	TGT	0.785714286	0.727272727	0.583333333
230	polysome	mitochondrial	control	mtTrp	TCA	0.85106383	0.813953488	0.879120879
231	polysome	mitochondrial	control	mtTyr	GTA	0.595238095	0.76744186	0.740740741
232	polysome	mitochondrial	control	mtVal	TAC	0.664167916	0.734360264	0.737582006
78	polysome	cytosolic	control	Phe	GAA	0.436433447	0.470938897	0.484160191
79	polysome	cytosolic	control	Pro	AGG	0.507142857	0.591517857	0.582191781
80	polysome	cytosolic	control	Pro	CGG	0.545081967	0.610208817	0.600566572
81	polysome	cytosolic	control	Pro	TGG	0.486023445	0.583061889	0.611275964
94	polysome	cytosolic	control	SeCe	TCA	NA	1	NA
82	polysome	cytosolic	control	Ser	AGA	0.504305043	0.520634921	0.542116631
83	polysome	cytosolic	control	Ser	CGA	0.504201681	0.552511416	0.584158416
84	polysome	cytosolic	control	Ser	GCT	0.646853788	0.702312139	0.683941792
85	polysome	cytosolic	control	Ser	TGA	0.498134328	0.551412429	0.55850234
86	polysome	cytosolic	control	Thr	AGT	0.521488318	0.652185645	0.523216308
87	polysome	cytosolic	control	Thr	CGT	0.582951421	0.635009311	0.602244389
88	polysome	cytosolic	control	Thr	TGT	0.559043348	0.737132353	0.598669623
89	polysome	cytosolic	control	Trp	CCA	0.589103292	0.721925134	0.674377224
90	polysome	cytosolic	control	Tyr	GTA	0.475698431	0.568946498	0.519687163
91	polysome	cytosolic	control	Val	AAC	0.396921017	0.457020057	0.496039604
92	polysome	cytosolic	control	Val	CAC	0.38573156	0.439747328	0.435656836
93	polysome	cytosolic	control	Val	TAC	0.458199357	0.563380282	0.56501182
95	polysome	cytosolic	H2O2	Ala	AGC	0.395581358	0.340091232	0.432338839
96	polysome	cytosolic	H2O2	Ala	CGC	0.457376212	0.440956652	0.456998314
97	polysome	cytosolic	H2O2	Ala	TGC	0.427859319	0.362346263	0.444391408
98	polysome	cytosolic	H2O2	Arg	ACG	0.615653041	0.56358164	0.645311049
99	polysome	cytosolic	H2O2	Arg	CCG	0.683845744	0.659710695	0.70802139
100	polysome	cytosolic	H2O2	Arg	CCT	0.688808007	0.697329377	0.671274962
101	polysome	cytosolic	H2O2	Arg	TCG	0.670096022	0.624685139	0.683138275
102	polysome	cytosolic	H2O2	Arg	TCT	0.57311828	0.49500998	0.548323471
103	polysome	cytosolic	H2O2	Asn	GTT	0.518770582	0.464416058	0.565764023
104	polysome	cytosolic	H2O2	Asp	GTC	0.55704698	0.534079409	0.582260165
105	polysome	cytosolic	H2O2	Cys	GCA	0.630331754	0.647727273	0.620481928
106	polysome	cytosolic	H2O2	Gln	CTG	0.573446328	0.504111842	0.52985782
107	polysome	cytosolic	H2O2	Gln	TTG	0.507565337	0.481981982	0.492346939
108	polysome	cytosolic	H2O2	Glu	CTC	0.63640698	0.646027397	0.701771308
109	polysome	cytosolic	H2O2	Glu	TTC	0.559405941	0.510411105	0.626485569
110	polysome	cytosolic	H2O2	Gly	CCC	0.525037369	0.477142857	0.539332201
111	polysome	cytosolic	H2O2	Gly	GCC	0.564134625	0.538810484	0.611901082
112	polysome	cytosolic	H2O2	Gly	TCC	0.549892934	0.51689612	0.562431744
113	polysome	cytosolic	H2O2	His	GTG	0.647234679	0.615463918	0.669689119
114	polysome	cytosolic	H2O2	Ile	AAT	0.305454545	0.282814614	0.346187813
115	polysome	cytosolic	H2O2	Ile	TAT	0.552631579	0.499460626	0.452961672
116	polysome	cytosolic	H2O2	Leu	AAG	0.574596774	0.579288026	0.647246608
117	polysome	cytosolic	H2O2	Leu	CAA	0.596211366	0.578294574	0.669034091
118	polysome	cytosolic	H2O2	Leu	CAG	0.534210526	0.5371669	0.573006135
119	polysome	cytosolic	H2O2	Leu	TAA	0.456808199	0.501650165	0.528610354
120	polysome	cytosolic	H2O2	Leu	TAG	0.568944099	0.505307856	0.610441767
121	polysome	cytosolic	H2O2	Lys	CTT	0.650564191	0.624710666	0.673440587
122	polysome	cytosolic	H2O2	Lys	TTT	0.530042918	0.581986143	0.646817248
123	polysome	cytosolic	H2O2	Mete	CAT	0.623718387	0.563354037	0.617150574
124	polysome	cytosolic	H2O2	Meti	CAT	0.582160744	0.500758725	0.536973345
233	polysome	mitochondrial	H2O2	mtAla	TGC	0.5	0.447368421	0.710526316
234	polysome	mitochondrial	H2O2	mtArg	TCG	0.444444444	0.75	0.75
235	polysome	mitochondrial	H2O2	mtAsn	GTT	0.563451777	0.646551724	0.631578947
236	polysome	mitochondrial	H2O2	mtAsp	GTC	0.75	1	NA
237	polysome	mitochondrial	H2O2	mtCys	GCA	0.702702703	0.636363636	0.684210526
238	polysome	mitochondrial	H2O2	mtGln	TTG	0.602941176	0.742424242	0.663265306
239	polysome	mitochondrial	H2O2	mtGlu	TTC	0.672101449	0.649171271	0.671378092
240	polysome	mitochondrial	H2O2	mtGly	TCC	0.6875	0.666666667	0.75
241	polysome	mitochondrial	H2O2	mtHis	GTG	0.884615385	0.333333333	0.857142857
242	polysome	mitochondrial	H2O2	mtIle	GAT	0.805084746	0.740740741	0.632653061
243	polysome	mitochondrial	H2O2	mtLeu	TAA	0.552631579	0.435897436	0.666666667
244	polysome	mitochondrial	H2O2	mtLeu	TAG	0.576923077	0.888888889	0.933333333
245	polysome	mitochondrial	H2O2	mtLys	TTT	0.8	0.5	0.818181818
246	polysome	mitochondrial	H2O2	mtMet	CAT	0.736363636	0.72	0.743589744
247	polysome	mitochondrial	H2O2	mtPhe	GAA	0.520930233	0.541666667	0.519685039
248	polysome	mitochondrial	H2O2	mtPro	TGG	0.666666667	0.421052632	0.571428571
249	polysome	mitochondrial	H2O2	mtSer	GCT	0.653846154	0.857142857	0.625
250	polysome	mitochondrial	H2O2	mtSer	TGA	0.577060932	0.517766497	0.576419214
251	polysome	mitochondrial	H2O2	mtThr	TGT	0.461538462	0.533333333	0.5
252	polysome	mitochondrial	H2O2	mtTrp	TCA	0.672727273	0.846153846	0.851851852
253	polysome	mitochondrial	H2O2	mtTyr	GTA	0.666666667	0.675	0.68627451
254	polysome	mitochondrial	H2O2	mtVal	TAC	0.714211975	0.66023166	0.69236417
125	polysome	cytosolic	H2O2	Phe	GAA	0.496936937	0.476470588	0.534037559
126	polysome	cytosolic	H2O2	Pro	AGG	0.571428571	0.525525526	0.60443038
127	polysome	cytosolic	H2O2	Pro	CGG	0.575464684	0.525402726	0.627727856
128	polysome	cytosolic	H2O2	Pro	TGG	0.520330368	0.505747126	0.579155673
129	polysome	cytosolic	H2O2	SeCe	TCA	1	NA	0.4
130	polysome	cytosolic	H2O2	Ser	AGA	0.536995516	0.493311037	0.493383743
131	polysome	cytosolic	H2O2	Ser	CGA	0.513888889	0.567073171	0.591623037
132	polysome	cytosolic	H2O2	Ser	GCT	0.663350988	0.642929395	0.685745375
133	polysome	cytosolic	H2O2	Ser	TGA	0.523140496	0.486988848	0.580263158
134	polysome	cytosolic	H2O2	Thr	AGT	0.641602975	0.539907905	0.597592433
135	polysome	cytosolic	H2O2	Thr	CGT	0.645257655	0.576410256	0.622020431
136	polysome	cytosolic	H2O2	Thr	TGT	0.706227967	0.637295082	0.655629139
137	polysome	cytosolic	H2O2	Trp	CCA	0.71744907	0.641509434	0.674137931
138	polysome	cytosolic	H2O2	Tyr	GTA	0.545173871	0.491246684	0.514366342
139	polysome	cytosolic	H2O2	Val	AAC	0.451882845	0.423745174	0.472137791
140	polysome	cytosolic	H2O2	Val	CAC	0.46058678	0.431715576	0.43576501
141	polysome	cytosolic	H2O2	Val	TAC	0.566121842	0.497641509	0.543478261
142	polysome	cytosolic	heat	Ala	AGC	0.372413793	0.357462269	0.263157895
143	polysome	cytosolic	heat	Ala	CGC	0.381241565	0.381568926	0.278225806
144	polysome	cytosolic	heat	Ala	TGC	0.400941378	0.344444444	0.262990456
145	polysome	cytosolic	heat	Arg	ACG	0.614101592	0.577142857	0.488861386
146	polysome	cytosolic	heat	Arg	CCG	0.634805696	0.675535846	0.587594697
147	polysome	cytosolic	heat	Arg	CCT	0.66011236	0.63229572	0.456140351
148	polysome	cytosolic	heat	Arg	TCG	0.616420783	0.59957739	0.529595016
149	polysome	cytosolic	heat	Arg	TCT	0.514096186	0.503916449	0.378250591
150	polysome	cytosolic	heat	Asn	GTT	0.525285972	0.482922955	0.361333896
151	polysome	cytosolic	heat	Asp	GTC	0.567230493	0.547897196	0.494809689
152	polysome	cytosolic	heat	Cys	GCA	0.588235294	0.571428571	0.471910112
153	polysome	cytosolic	heat	Gln	CTG	0.490934449	0.466019417	0.386363636
154	polysome	cytosolic	heat	Gln	TTG	0.450101833	0.456647399	0.350253807
155	polysome	cytosolic	heat	Glu	CTC	0.623110325	0.624139181	0.594293478
156	polysome	cytosolic	heat	Glu	TTC	0.561518325	0.508426966	0.512077295
157	polysome	cytosolic	heat	Gly	CCC	0.459335038	0.469644103	0.342639594
158	polysome	cytosolic	heat	Gly	GCC	0.493286315	0.517158227	0.465643976
159	polysome	cytosolic	heat	Gly	TCC	0.50192431	0.505674081	0.417130919
160	polysome	cytosolic	heat	His	GTG	0.60801564	0.581648523	0.584988962
161	polysome	cytosolic	heat	Ile	AAT	0.309257667	0.297247706	0.205171924
162	polysome	cytosolic	heat	Ile	TAT	0.462577963	0.451020408	0.304609218
163	polysome	cytosolic	heat	Leu	AAG	0.556677019	0.557038835	0.498587571
164	polysome	cytosolic	heat	Leu	CAA	0.565337001	0.552567237	0.513274336
165	polysome	cytosolic	heat	Leu	CAG	0.514888337	0.524671053	0.440528634
166	polysome	cytosolic	heat	Leu	TAA	0.412844037	0.407894737	0.392045455
167	polysome	cytosolic	heat	Leu	TAG	0.564516129	0.454545455	0.34137931
168	polysome	cytosolic	heat	Lys	CTT	0.605687387	0.622230897	0.577283951
169	polysome	cytosolic	heat	Lys	TTT	0.57187017	0.547945205	0.493197279
170	polysome	cytosolic	heat	Mete	CAT	0.558462796	0.550906555	0.440811725
171	polysome	cytosolic	heat	Meti	CAT	0.540679305	0.523150612	0.46183953
255	polysome	mitochondrial	heat	mtAla	TGC	0.620689655	0.5	0.4
256	polysome	mitochondrial	heat	mtArg	TCG	0.833333333	0.5	NA
257	polysome	mitochondrial	heat	mtAsn	GTT	0.573033708	0.523809524	0.568965517
258	polysome	mitochondrial	heat	mtAsp	GTC	0	0.75	1
259	polysome	mitochondrial	heat	mtCys	GCA	0.375	0.764705882	0.625
260	polysome	mitochondrial	heat	mtGln	TTG	0.642857143	0.705357143	0.486111111
261	polysome	mitochondrial	heat	mtGlu	TTC	0.684736091	0.654205607	0.690631808
262	polysome	mitochondrial	heat	mtGly	TCC	0.571428571	0	0.75
263	polysome	mitochondrial	heat	mtHis	GTG	0.571428571	0.916666667	0.523809524
264	polysome	mitochondrial	heat	mtIle	GAT	0.705882353	0.779661017	0.904761905
265	polysome	mitochondrial	heat	mtLeu	TAA	0.392156863	0.314285714	0.432432432
266	polysome	mitochondrial	heat	mtLeu	TAG	0.75	0.6	0.166666667
267	polysome	mitochondrial	heat	mtLys	TTT	0.962962963	0.642857143	0.444444444
268	polysome	mitochondrial	heat	mtMet	CAT	0.730337079	0.679487179	0.575757576
269	polysome	mitochondrial	heat	mtPhe	GAA	0.620689655	0.601351351	0.489583333
270	polysome	mitochondrial	heat	mtPro	TGG	0.764705882	0.454545455	0.538461538
271	polysome	mitochondrial	heat	mtSer	GCT	0.416666667	0.666666667	0.222222222
272	polysome	mitochondrial	heat	mtSer	TGA	0.560810811	0.563218391	0.482352941
273	polysome	mitochondrial	heat	mtThr	TGT	0.7	0.904761905	0.8
274	polysome	mitochondrial	heat	mtTrp	TCA	0.792682927	0.78125	0.923076923
275	polysome	mitochondrial	heat	mtTyr	GTA	0.526315789	0.651162791	0.45
276	polysome	mitochondrial	heat	mtVal	TAC	0.693433544	0.706127771	0.667231878
172	polysome	cytosolic	heat	Phe	GAA	0.509465479	0.468526466	0.286080273
173	polysome	cytosolic	heat	Pro	AGG	0.497354497	0.509578544	0.467661692
174	polysome	cytosolic	heat	Pro	CGG	0.517618469	0.5360134	0.506666667
175	polysome	cytosolic	heat	Pro	TGG	0.468108108	0.475699558	0.507614213
188	polysome	cytosolic	heat	SeCe	TCA	NA	1	NA
176	polysome	cytosolic	heat	Ser	AGA	0.500765697	0.495145631	0.393229167
177	polysome	cytosolic	heat	Ser	CGA	0.597883598	0.673076923	0.494117647
178	polysome	cytosolic	heat	Ser	GCT	0.646047389	0.612392331	0.56794917
179	polysome	cytosolic	heat	Ser	TGA	0.503759398	0.479061977	0.416481069
180	polysome	cytosolic	heat	Thr	AGT	0.557692308	0.538913363	0.466666667
181	polysome	cytosolic	heat	Thr	CGT	0.547208122	0.602225313	0.506514658
182	polysome	cytosolic	heat	Thr	TGT	0.593692022	0.589673913	0.628571429
183	polysome	cytosolic	heat	Trp	CCA	0.660249151	0.564053537	0.589403974
184	polysome	cytosolic	heat	Tyr	GTA	0.539481865	0.479029359	0.36023166
185	polysome	cytosolic	heat	Val	AAC	0.409771987	0.435501654	0.329805996
186	polysome	cytosolic	heat	Val	CAC	0.403481625	0.444731739	0.333677686
187	polysome	cytosolic	heat	Val	TAC	0.493203883	0.522033898	0.411320755
