# Supplementary material for: A multiplex platform for small RNA sequencing elucidates multifaceted tRNA stress response and translational regulation
Source: Nat Commun. 2022 May 5;13:2491. doi: 10.1038/s41467-022-30261-3 (PMC9072684; doi:10.1038/s41467-022-30261-3)
Supplement: Supplementary file 8 — Supplementary Data 5 [file 41467_2022_30261_MOESM8_ESM.xlsx]

## Sheet: Index PCR primers
Table 1
Index number	Illumina small rna number	Index from Illumina	Full sequence (DIFFERENT FROM ILLUMINA RPL1, RPL2, etc.)
PCR Illumina multiplex	Illumina multiplex		AATGATACGGCGACCACCGAGATCTACACGTTCAGAGTTCTACAGTCCGACGATC
1	RPl1	CGTGAT	CAAGCAGAAGACGGCATACGAGATCGTGATGTGACTGGAGTTCAGACGTGTGCTCTTCCGATCT
2	RPl2	ACATCG	CAAGCAGAAGACGGCATACGAGATACATCGGTGACTGGAGTTCAGACGTGTGCTCTTCCGATCT
3	RPl3	GCCTAA	CAAGCAGAAGACGGCATACGAGATGCCTAAGTGACTGGAGTTCAGACGTGTGCTCTTCCGATCT
4	RPl4	TGGTCA	CAAGCAGAAGACGGCATACGAGATTGGTCAGTGACTGGAGTTCAGACGTGTGCTCTTCCGATCT
5	RPl5	CACTGT	CAAGCAGAAGACGGCATACGAGATCACTGTGTGACTGGAGTTCAGACGTGTGCTCTTCCGATCT
6	RPl6	ATTGGC	CAAGCAGAAGACGGCATACGAGATATTGGCGTGACTGGAGTTCAGACGTGTGCTCTTCCGATCT
7	RPI7	GATCTG	CAAGCAGAAGACGGCATACGAGATGATCTGGTGACTGGAGTTCAGACGTGTGCTCTTCCGATCT
	RPl8	TCAAGT	CAAGCAGAAGACGGCATACGAGATTCAAGTGTGACTGGAGTTCAGACGTGTGCTCTTCCGATCT
	RPl9	CTGATC	CAAGCAGAAGACGGCATACGAGATCTGATCGTGACTGGAGTTCAGACGTGTGCTCTTCCGATCT
10	RPI10	AAGCTA	CAAGCAGAAGACGGCATACGAGATAAGCTAGTGACTGGAGTTCAGACGTGTGCTCTTCCGATCT
11	RPI11	GTAGCC	CAAGCAGAAGACGGCATACGAGATGTAGCCGTGACTGGAGTTCAGACGTGTGCTCTTCCGATCT
12	RPI12	TACAAG	CAAGCAGAAGACGGCATACGAGATTACAAGGTGACTGGAGTTCAGACGTGTGCTCTTCCGATCT
13	RPI13	TTGACT	CAAGCAGAAGACGGCATACGAGATTTGACTGTGACTGGAGTTCAGACGTGTGCTCTTCCGATCT
14	RPI14	GGAACT	CAAGCAGAAGACGGCATACGAGATGGAACTGTGACTGGAGTTCAGACGTGTGCTCTTCCGATCT
15	RPI15	TGACAT	CAAGCAGAAGACGGCATACGAGATTGACATGTGACTGGAGTTCAGACGTGTGCTCTTCCGATCT
16	RPI16	GGACGG	CAAGCAGAAGACGGCATACGAGATGGACGGGTGACTGGAGTTCAGACGTGTGCTCTTCCGATCT
17	RPI17	CTCTAC	CAAGCAGAAGACGGCATACGAGATCTCTACGTGACTGGAGTTCAGACGTGTGCTCTTCCGATCT
18	RPI18	GCGGAC	CAAGCAGAAGACGGCATACGAGATGCGGACGTGACTGGAGTTCAGACGTGTGCTCTTCCGATCT
19	RPI19	TTTCAC	CAAGCAGAAGACGGCATACGAGATTTTCACGTGACTGGAGTTCAGACGTGTGCTCTTCCGATCT
20	RPI20	GGCCAC	CAAGCAGAAGACGGCATACGAGATGGCCACGTGACTGGAGTTCAGACGTGTGCTCTTCCGATCT
21	RPI21	CGAAAC	CAAGCAGAAGACGGCATACGAGATCGAAACGTGACTGGAGTTCAGACGTGTGCTCTTCCGATCT
22	RPI22	CGTACG	CAAGCAGAAGACGGCATACGAGATCGTACGGTGACTGGAGTTCAGACGTGTGCTCTTCCGATCT
23	RPI23	CCACTC	CAAGCAGAAGACGGCATACGAGATCCACTCGTGACTGGAGTTCAGACGTGTGCTCTTCCGATCT
24	RPl24	GCTACC	CAAGCAGAAGACGGCATACGAGATGCTACCGTGACTGGAGTTCAGACGTGTGCTCTTCCGATCT

## Sheet: Read 1 4nt Barcode primers
Barcodes are 4 nt, spaced by hamming distance 3 (error correcting)
Name	Alt. Name		Barcode sequence (read 1)
L1_bc1	read1_bc1	/5Phos/rACT GGAA GAT CGT CGG ACT GTA GAA CAT /iBiodT/AG AGT TCT ACA GTC CGA CGA TC TTCC AG rU/3Phos/	TTCC
L1_bc2	read1_bc2	/5Phos/rACT CAGA GAT CGT CGG ACT GTA GAA CAT /iBiodT/AG AGT TCT ACA GTC CGA CGA TC TCTG AG rU/3Phos/	TCTG
L1_bc3	read1_bc3	/5Phos/rACT ACCA GAT CGT CGG ACT GTA GAA CAT /iBiodT/AG AGT TCT ACA GTC CGA CGA TC TGGT AG rU/3Phos/	TGGT
L1_bc4	read1_bc4	/5Phos/rACT TCAG GAT CGT CGG ACT GTA GAA CAT /iBiodT/AG AGT TCT ACA GTC CGA CGA TC CTGA AG rU/3Phos/	CTGA
L1_bc5	read1_bc5	/5Phos/rACT ATGG GAT CGT CGG ACT GTA GAA CAT /iBiodT/AG AGT TCT ACA GTC CGA CGA TC CCAT AG rU/3Phos/	CCAT
L1_bc6	read1_bc6	/5Phos/rACT GATG GAT CGT CGG ACT GTA GAA CAT /iBiodT/AG AGT TCT ACA GTC CGA CGA TC CATC AG rU/3Phos/	CATC
L1_bc7	read1_bc7	/5Phos/rACT CTAC GAT CGT CGG ACT GTA GAA CAT /iBiodT/AG AGT TCT ACA GTC CGA CGA TC GTAG AG rU/3Phos/	GTAG
L1_bc8	read1_bc8	/5Phos/rACT TACC GAT CGT CGG ACT GTA GAA CAT /iBiodT/AG AGT TCT ACA GTC CGA CGA TC GGTA AG rU/3Phos/	GGTA
L1_bc9	read1_bc9	/5Phos/rACT AGTC GAT CGT CGG ACT GTA GAA CAT /iBiodT/AG AGT TCT ACA GTC CGA CGA TC GACT AG rU/3Phos/	GACT
L1_bc10	read1_bc10	/5Phos/rACT TGGT GAT CGT CGG ACT GTA GAA CAT /iBiodT/AG AGT TCT ACA GTC CGA CGA TC ACCA AG rU/3Phos/	ACCA
L1_bc11	read1_bc11	/5Phos/rACT GTCT GAT CGT CGG ACT GTA GAA CAT /iBiodT/AG AGT TCT ACA GTC CGA CGA TC AGAC AG rU/3Phos/	AGAC
L1_bc12	read1_bc12	/5Phos/rACT CCTT GAT CGT CGG ACT GTA GAA CAT /iBiodT/AG AGT TCT ACA GTC CGA CGA TC AAGG AG rU/3Phos/	AAGG
Read2 L2 oligo		/5Phos/NNN NNN AGA TCG GAA GAG CAC ACG /3ddC/

## Sheet: Read 2 4 nt Barcode primers
Barcodes are 4 nt, spaced by hamming distance 3 (error correcting); hairpin anneals to read 2 primer, read 1 sequences hexN to maximize sample complexity
Name	IDT ordering sequence	Barcode (read 2)
read2_bc1	/5Phos/rACT GGAA AGA TCG Gaa gag cac acg at /iBiodT/agaCGT GTG CTC TTC CGA TCT TTCC AG rU/3Phos/	TTCC
read2_bc2	/5Phos/rACT CAGA AGA TCG Gaa gag cac acg at /iBiodT/agaCGT GTG CTC TTC CGA TCT TCTG AG rU/3Phos/	TCTG
read2_bc3	/5Phos/rACT ACCA AGA TCG Gaa gag cac acg at /iBiodT/agaCGT GTG CTC TTC CGA TCT TGGT AG rU/3Phos/	TGGT
read2_bc4	/5Phos/rACT TCAG AGA TCG Gaa gag cac acg at /iBiodT/agaCGT GTG CTC TTC CGA TCT CTGA AG rU/3Phos/	CTGA
read2_bc5	/5Phos/rACT ATGG AGA TCG Gaa gag cac acg at /iBiodT/agaCGT GTG CTC TTC CGA TCT CCAT AG rU/3Phos/	CCAT
read2_bc6	/5Phos/rACT GATG AGA TCG Gaa gag cac acg at /iBiodT/agaCGT GTG CTC TTC CGA TCT CATC AG rU/3Phos/	CATC
read2_bc7	/5Phos/rACT CTAC AGA TCG Gaa gag cac acg at /iBiodT/agaCGT GTG CTC TTC CGA TCT GTAG AG rU/3Phos/	GTAG
read2_bc8	/5Phos/rACT TACC AGA TCG Gaa gag cac acg at /iBiodT/agaCGT GTG CTC TTC CGA TCT GGTA AG rU/3Phos/	GGTA
read2_bc9	/5Phos/rACT AGTC AGA TCG Gaa gag cac acg at /iBiodT/agaCGT GTG CTC TTC CGA TCT GACT AG rU/3Phos/	GACT
read2_bc10	/5Phos/rACT TGGT AGA TCG Gaa gag cac acg at /iBiodT/agaCGT GTG CTC TTC CGA TCT ACCA AG rU/3Phos/	ACCA
read2_bc11	/5Phos/rACT GTCT AGA TCG Gaa gag cac acg at /iBiodT/agaCGT GTG CTC TTC CGA TCT AGAC AG rU/3Phos/	AGAC
read2_bc12	/5Phos/rACT CCTT AGA TCG Gaa gag cac acg at /iBiodT/agaCGT GTG CTC TTC CGA TCT AAGG AG rU/3Phos/	AAGG
Read1 L2 oligo	/5Phos/NN NNN NGA TCG TCG GAC TGT AGA A/3ddC/

## Sheet: Read 2 3 nt Barcode primers
Table 1
Name	Sequence: PO4=5' or 3' phosphate, r=ribo; T*=internal biotin	Barcode (sense)	Triplet sequence, barcode variations underlined, all 56mer, 5=internal biotin
L1 - bc1	PO4 rACTT GAA AGATCGGAAGAGCACACG AT (T*) AGA CGTGTGCTCTTCCGATCT TTC AAGrU PO4	TTC	(5'p)rAC TTG AAA GAT CGG AAG AGC ACA CGA T5A GAC GTG TGC TCT TCC GAT CTT TCA AGrU (3'p)
L1 - bc2	PO4 rACTT AGG AGATCGGAAGAGCACACG AT (T*) AGA CGTGTGCTCTTCCGATCT CCT AAGrU PO4	CCT	(5'p)rAC TTA GGA GAT CGG AAG AGC ACA CGA T5A GAC GTG TGC TCT TCC GAT CTC CTA AGrU (3'p)
L1 - bc3	PO4 rACTT GTT AGATCGGAAGAGCACACG AT (T*) AGA CGTGTGCTCTTCCGATCT AAC AAGrU PO4	AAC	(5'p)rAC TTG TTA GAT CGG AAG AGC ACA CGA T5A GAC GTG TGC TCT TCC GAT CTA ACA AGrU (3'p)
L1 - bc4	PO4 rACTT ACC AGATCGGAAGAGCACACG AT (T*) AGA CGTGTGCTCTTCCGATCT GGT AAGrU PO4	GGT	(5'p)rAC TTA CCA GAT CGG AAG AGC ACA CGA T5A GAC GTG TGC TCT TCC GAT CTG GTA AGrU (3'p)
L1 - bc5	PO4 rACTT CCA AGATCGGAAGAGCACACG AT (T*) AGA CGTGTGCTCTTCCGATCT TGG AAGrU PO4	TGG	(5'p)rAC TTC CAA GAT CGG AAG AGC ACA CGA T5A GAC GTG TGC TCT TCC GAT CTT GGA AGrU (3'p)
L1 - bc6	PO4 rACTT TTG AGATCGGAAGAGCACACG AT (T*) AGA CGTGTGCTCTTCCGATCT CAA AAGrU PO4	CAA	(5'p)rAC TTT TGA GAT CGG AAG AGC ACA CGA T5A GAC GTG TGC TCT TCC GAT CTC AAA AGrU (3'p)
L1 - bc7	PO4 rACTT TGT AGATCGGAAGAGCACACG AT (T*) AGA CGTGTGCTCTTCCGATCT ACA AAGrU PO4	ACA	(5'p)rAC TTT GTA GAT CGG AAG AGC ACA CGA T5A GAC GTG TGC TCT TCC GAT CTA CAA AGrU (3'p)
L1 - bc8	PO4 rACTT CAC AGATCGGAAGAGCACACG AT (T*) AGA CGTGTGCTCTTCCGATCT GTG AAGrU PO4	GTG	(5'p)rAC TTC ACA GAT CGG AAG AGC ACA CGA T5A GAC GTG TGC TCT TCC GAT CTG TGA AGrU (3'p)
L1-bc9	PO4 rACTT GCG AGATCGGAAGAGCACACG AT (T*) AGA CGTGTGCTCTTCCGATCT CGC AAGrU PO4	CGC	(5'p)rAC TTG CGA GAT CGG AAG AGC ACA CGA T5A GAC GTG TGC TCT TCC GAT CTC GCA AGrU (3'p)
L1-bc10	PO4 rACTT CTA AGATCGGAAGAGCACACG AT (T*) AGA CGTGTGCTCTTCCGATCT TAG AAGrU PO4	TAG	(5'p)rAC TTC TAA GAT CGG AAG AGC ACA CGA T5A GAC GTG TGC TCT TCC GAT CTT AGA AGrU (3'p)
L1-bc11	PO4 rACTT ATT AGATCGGAAGAGCACACG AT (T*) AGA CGTGTGCTCTTCCGATCT AAT AAGrU PO4	AAT	(5'p)rAC TTA TTA GAT CGG AAG AGC ACA CGA T5A GAC GTG TGC TCT TCC GAT CTA ATA AGrU (3'p)
L1-bc12	PO4 rACTT GGC AGATCGGAAGAGCACACG AT (T*) AGA CGTGTGCTCTTCCGATCT GCC AAGrU PO4	GCC	(5'p)rAC TTG GCA GAT CGG AAG AGC ACA CGA T5A GAC GTG TGC TCT TCC GAT CTG CCA AGrU (3'p)
