# Supplementary material for: A multiplex platform for small RNA sequencing elucidates multifaceted tRNA stress response and translational regulation
Source: Nat Commun. 2022 May 5;13:2491. doi: 10.1038/s41467-022-30261-3 (PMC9072684; doi:10.1038/s41467-022-30261-3)
Supplement: Supplementary file 10 — Source Data [file 41467_2022_30261_MOESM10_ESM.xlsx]

## Sheet: Figure 3d
Figure 3d: m3C primer extension

## Sheet: Figure 4e
Figure 4e: tRNAIle(AAT) Northern blot, 5S rRNA is the control

## Sheet: Figure 6b
Figure 6b:Gel of Northern blot tRFGly(CCC) validation

## Sheet: Figure S1a
Figure S1a: first ligation validation

## Sheet: Figure S1b
Figure S1b: second ligation validation

## Sheet: Figure S1c
Figure S1c: CIP and RT validation

## Sheet: Figure S1d
Figure S1d: Periodate oxidation test

## Sheet: Figures S1e
Figure S1e: demethylase validation

## Sheet: Figure S1g
Figure S1g: one-pot charging test

## Sheet: Figures S1h
Figure S1h: overnight RT reaction

[truncated: 2 more sheets: Figure S4a, Figure S5a]
